# Supplementary material for: Neurofeedback in ADHD: A qualitative study of strategy use in slow cortical potential training
Source: PLoS One. 2020 Jun 4;15(6):e0233343. doi: 10.1371/journal.pone.0233343 (PMC7272030; doi:10.1371/journal.pone.0233343)
Supplement: S5 Table — (XLSX) [file pone.0233343.s005.xlsx]

## Sheet: Raw data SCP Performance
Patient	Profile	Time	AM/PM	Session	Block	Trialtyp (FB+)	Number (FB+)	Quota (FB+)	Average value (FB+)	Standard deviation (FB+)	Trialtyp (FB-)	Number (FB-)	Quota (FB-)	Average value (FB-)	Standard deviation (FB-)	Trialtyp (TR+)	Number (TR+)	Quota (TR+)	Average value (TR+)	Standard deviation (TR+)	Trialtyp (TR-)	Number (TR-)	Quota (TR-)	Average value (TR-)	Standard deviation (TR-)	Trials	Rate	Setup	Dif FB	Dif FB^2	Dif TR	Dif TR^2
VP0133	M/C	04:22:53	PM	1	1	FB+	18	6 (33%)	6.01	2.02	FB-	18	6 (33%)	-5.12	2.33	TR+			0	0	TR-			0	0	36/36	128	referential, EEG1, REF_EEG, SCP	11.13	11.13	0	0
VP0133	M/C	04:35:31	PM	1	2	FB+	18	6 (33%)	-17.38	2.69	FB-	18	5 (28%)	-2.78	1.46	TR+			0	0	TR-			0	0	36/36	128	referential, EEG1, REF_EEG, SCP	-14.6	14.6	0	0
VP0133	M/C	04:47:55	PM	1	3	FB+			0	0	FB-			0	0	TR+	18	9 (50%)	-9.47	1.6	TR-	18	12(67%)	-27.69	1.19	36/36	128	referential, EEG1, REF_EEG, SCP	0	0	18.22	18.22
VP0133	M/C	03:15:41	PM	2	1	FB+	18	7 (39%)	1.86	0.95	FB-	18	7 (39%)	-11.94	2.53	TR+			0	0	TR-			0	0	36/36	128	referential, EEG1, REF_EEG, SCP	13.8	13.8	0	0
VP0133	M/C	03:27:02	PM	2	2	FB+	9	4 (44%)	5.1	-0.11	FB-	9	6 (67%)	-20.67	4.45	TR+	9	4 (44%)	5.73	3.32	TR-	9	5 (56%)	-28.54	3.11	36/36	128	referential, EEG1, REF_EEG, SCP	25.77	25.77	34.27	34.27
VP0133	M/C	03:40:07	PM	2	3	FB+	9	2 (22%)	-4.94	2.3	FB-	9	5 (56%)	-19.11	2.56	TR+	9	3 (33%)	17.26	2.65	TR-	9	6 (67%)	-12.6	2.04	36/36	128	referential, EEG1, REF_EEG, SCP	14.17	14.17	29.86	29.86
VP0133	M/C	03:49:48	PM	2	4	FB+	9	1 (11%)	-2.43	1.97	FB-	9	4 (44%)	-19.92	2.44	TR+	9	6 (67%)	28.44	2.4	TR-	9	1 (11%)	19.49	3.3	36/36	128	referential, EEG1, REF_EEG, SCP	17.49	17.49	8.95	8.95
VP0133	M/C	03:24:48	PM	3	1	FB+	9	5 (56%)	18.47	4.53	FB-	9	2 (22%)	-18.12	-0.88	TR+	9	5 (56%)	-0.06	0.92	TR-	9	2 (22%)	7.07	2.02	36/36	128	referential, EEG1, REF_EEG, SCP	36.59	36.59	-7.13	7.13
VP0133	M/C	03:34:00	PM	3	2	FB+	9	3 (33%)	-10.63	-2.04	FB-	9	3 (33%)	-4.76	1.96	TR+	9	6 (67%)	32.96	1.61	TR-	9	1 (11%)	7.79	1.23	36/36	128	referential, EEG1, REF_EEG, SCP	-5.87	5.87	25.17	25.17
VP0133	M/C	03:44:02	PM	3	3	FB+	9	5 (56%)	8.65	-0.62	FB-	9	5 (56%)	-19.75	3.28	TR+	9	3 (33%)	13.94	6.36	TR-	9	2 (22%)	-2.44	1.37	36/36	128	referential, EEG1, REF_EEG, SCP	28.4	28.4	16.38	16.38
VP0133	M/C	03:53:21	PM	3	4	FB+	9	4 (44%)	1.91	3.2	FB-	9	4 (44%)	-0.73	3.82	TR+	9	3 (33%)	11.88	1.95	TR-	9	4 (44%)	-3.01	2.26	36/36	128	referential, EEG1, REF_EEG, SCP	2.64	2.64	14.89	14.89
VP0133	M/C	02:22:36	PM	4	1	FB+	9	2 (22%)	-8.18	4.01	FB-	9	3 (33%)	-23.28	2.15	TR+	9	4 (44%)	33.89	2.77	TR-	9	3 (33%)	-22.62	1.69	36/36	128	referential, EEG1, REF_EEG, SCP	15.1	15.1	56.51	56.51
VP0133	M/C	02:33:36	PM	4	2	FB+	9	4 (44%)	24.55	4.19	FB-	9	8 (89%)	-30.58	1.47	TR+	9	1 (11%)	-27.14	2.27	TR-	9	8 (89%)	-42.27	1.22	36/36	128	referential, EEG1, REF_EEG, SCP	55.13	55.13	15.13	15.13
VP0133	M/C	02:44:34	PM	4	3	FB+	18	5 (28%)	8.26	1.8	FB-	18	8 (44%)	-6.74	1.95	TR+			0	0	TR-			0	0	36/36	128	referential, EEG1, REF_EEG, SCP	15	15	0	0
VP0133	M/C	04:15:42	PM	5	1	FB+	9	7 (78%)	116.39	0.84	FB-	9	1 (11%)	36.49	9.56	TR+	9	7 (78%)	14.82	5.43	TR-	9	1 (11%)	5.75	2.63	36/36	128	referential, EEG1, REF_EEG, SCP	79.9	79.9	9.07	9.07
VP0133	M/C	04:28:16	PM	5	2	FB+	9	3 (33%)	19.28	7.64	FB-	9	3 (33%)	3.71	2.91	TR+	9	5 (56%)	32.02	3.52	TR-	9	2 (22%)	10.13	3.48	36/36	128	referential, EEG1, REF_EEG, SCP	15.57	15.57	21.89	21.89
VP0133	M/C	04:39:07	PM	5	3	FB+	9	7 (78%)	7.23	4.64	FB-	9	2 (22%)	12.83	5.33	TR+	9	1 (11%)	-13.7	3.4	TR-	9	2 (22%)	2.71	2.04	36/36	128	referential, EEG1, REF_EEG, SCP	-5.6	5.6	-16.41	16.41
VP0133	M/C	04:51:25	PM	5	4	FB+	18	1 (6%)	-18.97	1.98	FB-	18	4 (22%)	16.19	2.04	TR+			0	0	TR-			0	0	36/36	128	referential, EEG1, REF_EEG, SCP	-35.16	35.16	0	0
VP0133	M/C	04:19:53	PM	6	1	FB+	18	16(89%)	87.89	-1.3	FB-	18	0 (0%)	87.45	0.35	TR+			0	0	TR-			0	0	36/36	128	referential, EEG1, REF_EEG, SCP	0.44	0.44	0	0
VP0133	M/C	04:32:27	PM	6	2	FB+	9	6 (67%)	23.83	-0.16	FB-	9	0 (0%)	36.2	2.13	TR+	9	7 (78%)	52.05	-0.07	TR-	9	0 (0%)	56.36	1.43	36/36	128	referential, EEG1, REF_EEG, SCP	-12.37	12.37	-4.31	4.31
VP0133	M/C	04:44:52	PM	6	3	FB+	11	5 (45%)	10.85	0.47	FB-	11	1 (9%)	35.21	3.23	TR+	7	5 (71%)	54.15	3.71	TR-	7	1 (14%)	62.95	3.76	36/36	128	referential, EEG1, REF_EEG, SCP	-24.36	24.36	-8.8	8.8
VP0133	M/C	04:57:46	PM	6	4	FB+	11	8 (73%)	31.49	0.69	FB-	11	7 (64%)	-30.32	1.74	TR+	7	4 (57%)	12.06	3.91	TR-	7	4 (57%)	-13.57	2.63	36/36	128	referential, EEG1, REF_EEG, SCP	61.81	61.81	25.63	25.63
VP0133	M/C	03:24:35	PM	7	1	FB+	9	2 (22%)	-0.2	6.91	FB-	9	5 (56%)	-79.14	3.3	TR+	9	2 (22%)	-4.28	4.66	TR-	9	3 (33%)	-18.42	13.35	36/36	128	referential, EEG1, REF_EEG, SCP	78.94	78.94	14.14	14.14
VP0133	M/C	03:38:59	PM	7	2	FB+	9	4 (44%)	52.6	6.6	FB-	9	1 (11%)	-9.37	7.38	TR+	9	4 (44%)	31.53	8.55	TR-	9	1 (11%)	52.16	5.36	36/36	128	referential, EEG1, REF_EEG, SCP	61.97	61.97	-20.63	20.63
VP0133	M/C	03:49:57	PM	7	3	FB+	9	3 (33%)	6.45	2.45	FB-	9	0 (0%)	7.03	3.97	TR+	9	2 (22%)	8.1	4.38	TR-	9	1 (11%)	18.85	7.28	36/36	128	referential, EEG1, REF_EEG, SCP	-0.58	0.58	-10.75	10.75
VP0133	M/C	03:58:22	PM	7	4	FB+	9	3 (33%)	41.79	14.17	FB-	9	3 (33%)	2.28	7.72	TR+	9	3 (33%)	45.45	-5.5	TR-	9	2 (22%)	-27.94	3.17	36/36	128	referential, EEG1, REF_EEG, SCP	39.51	39.51	73.39	73.39
VP0133	M/C	03:29:21	PM	8	1	FB+	9	5 (56%)	12.62	2.79	FB-	9	6 (67%)	-18.06	1.8	TR+	9	5 (56%)	26.55	2.04	TR-	9	4 (44%)	-22.11	6.9	36/36	128	referential, EEG1, REF_EEG, SCP	30.68	30.68	48.66	48.66
VP0133	M/C	03:41:27	PM	8	2	FB+	9	6 (67%)	28.2	3.82	FB-	9	5 (56%)	-8.89	5.13	TR+	9	4 (44%)	17.4	8.88	TR-	9	4 (44%)	-30.14	5.89	36/36	128	referential, EEG1, REF_EEG, SCP	37.09	37.09	47.54	47.54
VP0133	M/C	03:52:01	PM	8	3	FB+	9	0 (0%)	-26.27	1.62	FB-	9	6 (67%)	-10.97	2.14	TR+	9	2 (22%)	-33.15	6.84	TR-	9	2 (22%)	16.16	1.03	36/36	128	referential, EEG1, REF_EEG, SCP	-15.3	15.3	-49.31	49.31
VP0133	M/C	02:31:15	PM	9	1	FB+	9	6 (67%)	48.75	1.74	FB-	9	5 (56%)	-12.95	3.44	TR+	9	1 (11%)	-18.79	1.41	TR-	9	5 (56%)	-21.23	7.06	36/36	128	referential, EEG1, REF_EEG, SCP	61.7	61.7	2.44	2.44
VP0133	M/C	02:41:07	PM	9	2	FB+	9	6 (67%)	22.55	2.71	FB-	9	6 (67%)	-30.11	2.05	TR+	9	3 (33%)	35.83	9.44	TR-	9	5 (56%)	-9.88	0.99	36/36	128	referential, EEG1, REF_EEG, SCP	52.66	52.66	45.71	45.71
VP0133	M/C	02:51:40	PM	9	3	FB+	9	5 (56%)	8.95	0.31	FB-	9	4 (44%)	-13.6	1.3	TR+	9	2 (22%)	-17.34	5.94	TR-	9	5 (56%)	-20.22	0.13	36/36	128	referential, EEG1, REF_EEG, SCP	22.55	22.55	2.88	2.88
VP0133	M/C	04:20:49	PM	10	1	FB+	9	5 (56%)	46.67	-4.03	FB-	9	4 (44%)	-36.17	2.4	TR+	9	0 (0%)	-61.31	-1.27	TR-	9	4 (44%)	-13.45	6.55	36/36	128	referential, EEG1, REF_EEG, SCP	82.84	82.84	-47.86	47.86
VP0133	M/C	04:32:15	PM	10	2	FB+	9	3 (33%)	-26.47	2.53	FB-	9	3 (33%)	-5.35	2.68	TR+	9	1 (11%)	-43.81	2.35	TR-	9	5 (56%)	-19.1	1.77	36/36	128	referential, EEG1, REF_EEG, SCP	-21.12	21.12	-24.71	24.71
VP0133	M/C	04:43:47	PM	10	3	FB+	15	5 (33%)	7.98	2.03	FB-	14	5 (36%)	-10.45	2.13	TR+	4	1 (25%)	-20.74	7.93	TR-	3	2 (67%)	-50.22	15.16	36/36	128	referential, EEG1, REF_EEG, SCP	18.43	18.43	29.48	29.48
VP0133	M/C	04:29:00	PM	11	1	FB+	15	5 (33%)	14.74	1.23	FB-	14	5 (36%)	4.2	-0.82	TR+	4	2 (50%)	-28.38	12.24	TR-	3	2 (67%)	-49.14	7.3	36/36	128	referential, EEG1, REF_EEG, SCP	10.54	10.54	20.76	20.76
VP0133	M/C	04:40:00	PM	11	2	FB+	15	6 (40%)	18.39	1.35	FB-	14	4 (29%)	-17.22	1.48	TR+	4	0 (0%)	-9.83	-0.33	TR-	3	1 (33%)	-35.91	24.27	36/36	128	referential, EEG1, REF_EEG, SCP	35.61	35.61	26.08	26.08
VP0133	M/C	04:50:35	PM	11	3	FB+	15	7 (47%)	15.49	0.47	FB-	14	6 (43%)	1.6	0.41	TR+	4	1 (25%)	1.31	6.03	TR-	3	2 (67%)	-11.12	9.57	36/36	128	referential, EEG1, REF_EEG, SCP	13.89	13.89	12.43	12.43
VP0133	M/C	03:22:11	PM	12	1	FB+	15	6 (40%)	14.03	1.42	FB-	14	7 (50%)	-59.77	2.08	TR+	4	1 (25%)	-28.14	13.76	TR-	3	1 (33%)	-71.75	14.75	36/36	128	referential, EEG1, REF_EEG, SCP	73.8	73.8	43.61	43.61
VP0133	M/C	03:32:40	PM	12	2	FB+	15	8 (53%)	26.02	1.71	FB-	14	5 (36%)	-20.23	1.98	TR+	4	1 (25%)	-20.36	2.01	TR-	3	1 (33%)	-15.53	2.07	36/36	128	referential, EEG1, REF_EEG, SCP	46.25	46.25	-4.83	4.83
VP0133	M/C	03:42:52	PM	12	3	FB+	15	4 (27%)	-12.09	2.99	FB-	14	7 (50%)	-51.8	1.43	TR+	4	0 (0%)	-8.09	6.49	TR-	3	3(100%)	-62.98	4.71	36/36	128	referential, EEG1, REF_EEG, SCP	39.71	39.71	54.89	54.89
VP0133	M/C	03:54:03	PM	12	4	FB+	16	5(31%)	-0.1	1.58	FB-	14	7 (50%)	-10.05	1.77	TR+	4	0 (0%)	-21.85	-0.65	TR-	2	1 (50%)	16.06	22.69	36/36	128	referential, EEG1, REF_EEG, SCP	9.95	9.95	-37.91	37.91
VP0133	M/C	03:23:05	PM	13	1	FB+	18	3(17%)	-6.1	2.74	FB-	18	10(56%)	-12.26	2.3	TR+			0	0	TR-			0	0	36/36	128	referential, EEG1, REF_EEG, SCP	6.16	6.16	0	0
VP0133	M/C	03:31:42	PM	13	2	FB+	15	4 (27%)	7.83	0.62	FB-	14	8 (57%)	-5.83	2.89	TR+	4	0 (0%)	-29.25	2.55	TR-	3	3(100%)	-14.26	9.96	36/36	128	referential, EEG1, REF_EEG, SCP	13.66	13.66	-14.99	14.99
VP0133	M/C	03:41:24	PM	13	3	FB+	4	0 (0%)	-65.12	7.03	FB-	3	2 (67%)	-41.88	2.75	TR+	15	2(13%)	-29.82	2.36	TR-	14	9 (64%)	-44.76	1.66	36/36	128	referential, EEG1, REF_EEG, SCP	-23.24	23.24	14.94	14.94
VP0133	M/C	03:49:59	PM	13	4	FB+	9	3 (33%)	18.2	4.26	FB-	9	2 (22%)	8.22	2.6	TR+	9	3 (33%)	-11.86	5.12	TR-	9	3 (33%)	-2.46	2.51	36/36	128	referential, EEG1, REF_EEG, SCP	9.98	9.98	-9.4	9.4
VP0133	M/C	04:19:12	PM	14	1	FB+	9	4 (44%)	10.11	4.35	FB-	9	1 (11%)	3.28	3.11	TR+	9	6 (67%)	26.04	2.91	TR-	9	3 (33%)	16.84	6.94	36/36	128	referential, EEG1, REF_EEG, SCP	6.83	6.83	9.2	9.2
VP0133	M/C	04:28:27	PM	14	2	FB+	9	7 (78%)	26.29	0.59	FB-	9	4 (44%)	-18.4	4.15	TR+	9	2 (22%)	11.38	4.42	TR-	9	5 (56%)	-57.45	7.32	36/36	128	referential, EEG1, REF_EEG, SCP	44.69	44.69	68.83	68.83
VP0133	M/C	04:39:06	PM	14	3	FB+	18	7 (39%)	-6.25	1.7	FB-	18	12(67%)	-10.36	1.98	TR+			0	0	TR-			0	0	36/36	128	referential, EEG1, REF_EEG, SCP	4.11	4.11	0	0
VP0133	M/C	04:49:06	PM	14	4	FB+	9	3 (33%)	5.65	5.5	FB-	9	3 (33%)	2.9	2.8	TR+	9	1 (11%)	-17.99	7.95	TR-	9	6 (67%)	-30.34	2.04	36/36	128	referential, EEG1, REF_EEG, SCP	2.75	2.75	12.35	12.35
VP0133	M/C	02:09:40	PM	15	1	FB+	9	3 (33%)	-7.67	1.79	FB-	9	4 (44%)	-8.19	2.05	TR+	9	3 (33%)	8.18	2.65	TR-	9	6 (67%)	-23.52	2.1	36/36	128	referential, EEG1, REF_EEG, SCP	0.52	0.52	31.7	31.7
VP0133	M/C	02:25:13	PM	15	2	FB+	9	2 (22%)	-9.49	0.44	FB-	9	4 (44%)	-7.04	1.89	TR+	9	0 (0%)	-6.86	2.16	TR-	9	6 (67%)	-14.99	0.71	36/36	128	referential, EEG1, REF_EEG, SCP	-2.45	2.45	8.13	8.13
VP0133	M/C	02:35:05	PM	15	3	FB+	9	1 (11%)	-15.13	7.67	FB-	9	4 (44%)	-21.11	1.07	TR+	9	1 (11%)	-18.07	2.13	TR-	9	8 (89%)	-41.01	2.5	36/36	128	referential, EEG1, REF_EEG, SCP	5.98	5.98	22.94	22.94
VP0133	M/C	02:48:20	PM	15	4	FB+	9	1 (11%)	-17.35	1.27	FB-	9	8 (89%)	-32.63	1.91	TR+	9	0 (0%)	-35.92	2.2	TR-	9	5 (56%)	-38.64	1.66	36/36	128	referential, EEG1, REF_EEG, SCP	15.28	15.28	2.72	2.72
VP0133	M/C	03:46:15	PM	16	3	FB+	9	5 (56%)	29.69	-1.02	FB-	9	5 (56%)	-25.17	0.71	TR+	9	2 (22%)	4.29	1.26	TR-	9	4 (44%)	-12.64	-1.97	36/36	128	referential, EEG1, REF_EEG, SCP	54.86	54.86	16.93	16.93
VP0133	M/C	03:57:23	PM	16	4	FB+	9	5 (56%)	24.65	3.92	FB-	9	4 (44%)	17.96	5.18	TR+	9	5 (56%)	46.81	5.34	TR-	9	2 (22%)	15.05	1.41	36/36	128	referential, EEG1, REF_EEG, SCP	6.69	6.69	31.76	31.76
VP0133	M/C	03:23:18	PM	16	1	FB+	9	4 (44%)	-18.44	2.18	FB-	9	1 (11%)	52.09	-5.87	TR+	9	3 (33%)	-7.5	6.51	TR-	9	4 (44%)	10.53	-2.32	36/36	128	referential, EEG1, REF_EEG, SCP	-70.53	70.53	-18.03	18.03
VP0133	M/C	03:35:13	PM	16	2	FB+	9	4 (44%)	41.77	-1.18	FB-	9	1 (11%)	37.05	0.98	TR+	9	5 (56%)	30.67	5.4	TR-	9	3 (33%)	-8.56	3.72	36/36	128	referential, EEG1, REF_EEG, SCP	4.72	4.72	39.23	39.23
VP0133	M/C	03:20:42	PM	17	1	FB+	9	5 (56%)	29.72	1.14	FB-	9	0 (0%)	25.23	2.09	TR+	9	5 (56%)	42.35	5.86	TR-	9	0 (0%)	25.75	0.08	36/36	128	referential, EEG1, REF_EEG, SCP	4.49	4.49	16.6	16.6
VP0133	M/C	03:29:59	PM	17	2	FB+	9	3 (33%)	-11.05	3.42	FB-	9	0 (0%)	24.63	1.84	TR+	9	4 (44%)	17.36	3.87	TR-	9	2 (22%)	20.6	3.15	36/36	128	referential, EEG1, REF_EEG, SCP	-35.68	35.68	-3.24	3.24
VP0133	M/C	03:39:08	PM	17	3	FB+	9	4 (44%)	32.02	1.53	FB-	9	2 (22%)	-5.43	3.16	TR+	9	4 (44%)	25.6	2.17	TR-	9	4 (44%)	-14.74	2.63	36/36	128	referential, EEG1, REF_EEG, SCP	37.45	37.45	40.34	40.34
VP0133	M/C	03:49:26	PM	17	4	FB+	9	4 (44%)	23.35	2.59	FB-	9	4 (44%)	-20.31	-0.41	TR+	9	2 (22%)	-36.88	8.97	TR-	9	5 (56%)	-9.02	3.61	36/36	128	referential, EEG1, REF_EEG, SCP	43.66	43.66	-27.86	27.86
VP0133	M/C	04:24:38	PM	18	1	FB+	9	8 (89%)	81.53	5.16	FB-	9	0 (0%)	117.18	1.99	TR+	9	9(100%)	101.08	6.13	TR-	9	0 (0%)	84.19	6.37	36/36	128	referential, EEG1, REF_EEG, SCP	-35.65	35.65	16.89	16.89
VP0133	M/C	04:34:30	PM	18	2	FB+	9	6 (67%)	51.79	1.78	FB-	9	0 (0%)	68.51	2.78	TR+	9	8 (89%)	62.31	4.37	TR-	9	0 (0%)	37.72	1.72	36/36	128	referential, EEG1, REF_EEG, SCP	-16.72	16.72	24.59	24.59
VP0133	M/C	04:44:17	PM	18	3	FB+	9	8 (89%)	58.34	2.06	FB-	9	3 (33%)	49.69	-1.25	TR+	9	3 (33%)	28.1	2.62	TR-	9	3 (33%)	8.96	10.4	36/36	128	referential, EEG1, REF_EEG, SCP	8.65	8.65	19.14	19.14
VP0133	M/C	04:54:44	PM	18	4	FB+	9	5 (56%)	42.18	5.88	FB-	9	5 (56%)	-38.25	1.83	TR+	9	5 (56%)	21.66	4.83	TR-	9	2 (22%)	2.25	3.41	36/36	128	referential, EEG1, REF_EEG, SCP	80.43	80.43	19.41	19.41
VP0133	M/C	02:31:14	PM	19	1	FB+	9	4 (44%)	26	1.83	FB-	9	2 (22%)	16.93	3.31	TR+	9	2 (22%)	-33.66	2.98	TR-	9	2 (22%)	11.89	3.93	36/36	128	referential, EEG1, REF_EEG, SCP	9.07	9.07	-45.55	45.55
VP0133	M/C	02:40:51	PM	19	2	FB+	9	3 (33%)	9.59	3.75	FB-	9	0 (0%)	16.95	2.93	TR+	9	1 (11%)	-2.92	2.41	TR-	9	4 (44%)	1.87	4.47	36/36	128	referential, EEG1, REF_EEG, SCP	-7.36	7.36	-4.79	4.79
VP0133	M/C	02:50:14	PM	19	3	FB+	9	2 (22%)	-4.15	2.75	FB-	9	3 (33%)	1.16	4.43	TR+	9	1 (11%)	-21.89	0.97	TR-	9	2 (22%)	-4.77	3.67	36/36	128	referential, EEG1, REF_EEG, SCP	-5.31	5.31	-17.12	17.12
VP0133	M/C	02:58:48	PM	19	4	FB+	9	5 (56%)	36.76	5.05	FB-	9	3 (33%)	-13.69	3.95	TR+	9	4 (44%)	-10.4	1.19	TR-	9	7 (78%)	-49.24	4.24	36/36	128	referential, EEG1, REF_EEG, SCP	50.45	50.45	38.84	38.84
VP0133	M/C	04:23:57	PM	20	1	FB+	9	5 (56%)	14.43	2.5	FB-	9	4 (44%)	-27.36	0.07	TR+	9	6 (67%)	27.81	5.59	TR-	9	1 (11%)	26.67	1.3	36/36	128	referential, EEG1, REF_EEG, SCP	41.79	41.79	1.14	1.14
VP0133	M/C	04:34:38	PM	20	2	FB+	9	4 (44%)	7.46	2.51	FB-	9	5 (56%)	-26.08	2.57	TR+	9	4 (44%)	12.58	8.27	TR-	9	3 (33%)	2.93	2.26	36/36	128	referential, EEG1, REF_EEG, SCP	33.54	33.54	9.65	9.65
VP0133	M/C	04:45:26	PM	20	3	FB+	9	4 (44%)	2.13	5.13	FB-	9	6 (67%)	-34.44	0.5	TR+	9	4 (44%)	1.28	4.06	TR-	9	5 (56%)	-25.71	3.67	36/36	128	referential, EEG1, REF_EEG, SCP	36.57	36.57	26.99	26.99
VP0133	M/C	04:56:33	PM	20	4	FB+	15	7 (47%)	17.87	0.85	FB-	14	6 (43%)	-11.88	3.29	TR+	4	1 (25%)	-30.97	-8.35	TR-	3	0 (0%)	80.37	17.81	36/36	128	referential, EEG1, REF_EEG, SCP	29.75	29.75	-111.34	111.34
VP0133	M/C	03:21:44	PM	21	1	FB+	15	5 (33%)	36.81	-1.49	FB-	14	3 (21%)	23.83	-2.73	TR+	4	2 (50%)	62.91	-3.63	TR-	3	1 (33%)	11.68	1.61	36/36	128	referential, EEG1, REF_EEG, SCP	12.98	12.98	51.23	51.23
VP0133	M/C	03:32:46	PM	21	2	FB+	15	9 (60%)	39.39	-2.11	FB-	14	4 (29%)	16.91	0.85	TR+	4	3 (75%)	101.29	7.44	TR-	3	1 (33%)	113.35	15.03	36/36	128	referential, EEG1, REF_EEG, SCP	22.48	22.48	-12.06	12.06
VP0133	M/C	03:42:53	PM	21	3	FB+	15	8 (53%)	17.08	0.97	FB-	14	4 (29%)	-10.98	2.58	TR+	4	3 (75%)	6.31	12.99	TR-	3	2 (67%)	-37.98	16.97	36/36	128	referential, EEG1, REF_EEG, SCP	28.06	28.06	44.29	44.29
VP0133	M/C	03:53:12	PM	21	4	FB+	15	5 (33%)	35.83	-4.14	FB-	14	5 (36%)	-2.29	1.42	TR+	4	1 (25%)	0.43	-1.81	TR-	3	1 (33%)	-20.5	-10.78	36/36	128	referential, EEG1, REF_EEG, SCP	38.12	38.12	20.93	20.93
VP0133	M/C	03:23:10	PM	22	1	FB+	9	7 (78%)	63.16	3.17	FB-	9	1 (11%)	51.06	4.35	TR+	9	6 (67%)	35.28	2.82	TR-	9	1 (11%)	26.11	3.53	36/36	128	referential, EEG1, REF_EEG, SCP	12.1	12.1	9.17	9.17
VP0133	M/C	03:33:26	PM	22	2	FB+	9	4 (44%)	21.99	5.26	FB-	9	1 (11%)	47.91	0.78	TR+	9	3 (33%)	-7.16	3.26	TR-	9	2 (22%)	48.14	3.53	36/36	128	referential, EEG1, REF_EEG, SCP	-25.92	25.92	-55.3	55.3
VP0133	M/C	03:47:41	PM	22	3	FB+	9	6 (67%)	35.19	4.96	FB-	9	1 (11%)	40.12	2.43	TR+	9	4 (44%)	14.66	4.54	TR-	9	2 (22%)	-0.55	4.01	36/36	128	referential, EEG1, REF_EEG, SCP	-4.93	4.93	15.21	15.21
VP0133	M/C	03:57:03	PM	22	4	FB+	9	4 (44%)	21.6	2.38	FB-	9	2 (22%)	38.65	8.09	TR+	9	3 (33%)	9.91	3.94	TR-	9	4 (44%)	-5.62	3.14	36/36	128	referential, EEG1, REF_EEG, SCP	-17.05	17.05	15.53	15.53
VP0133	M/C	04:12:12	PM	23	1	FB+	11	6 (55%)	29.9	3.02	FB-	11	1 (9%)	55.97	2.97	TR+	7	2 (29%)	-13.32	-0.26	TR-	7	3 (43%)	-11.48	1.48	36/36	128	referential, EEG1, REF_EEG, SCP	-26.07	26.07	-1.84	1.84
VP0133	M/C	04:27:49	PM	23	2	FB+	15	9 (60%)	0.01	2.85	FB-	14	7 (50%)	-32.51	6.76	TR+	4	1 (25%)	-114.47	50.95	TR-	3	0 (0%)	50.52	11.36	36/36	128	referential, EEG1, REF_EEG, SCP	32.52	32.52	-164.99	164.99
VP0133	M/C	04:42:55	PM	23	3	FB+	15	4 (27%)	-40.96	3.53	FB-	14	7 (50%)	-2.75	2.9	TR+	4	0 (0%)	-15.99	6.43	TR-	3	0 (0%)	33.58	1.22	36/36	128	referential, EEG1, REF_EEG, SCP	-38.21	38.21	-49.57	49.57
VP0133	M/C	04:56:08	PM	23	4	FB+	15	7 (47%)	4.61	1.94	FB-	14	5 (36%)	-10.43	3.87	TR+	4	2 (50%)	-25.25	18.93	TR-	3	2 (67%)	-57.73	11.45	36/36	128	referential, EEG1, REF_EEG, SCP	15.04	15.04	32.48	32.48
VP0133	M/C	02:21:16	PM	24	1	FB+	15	8 (53%)	42.68	-0.44	FB-	14	1 (7%)	70.16	-0.78	TR+	4	3 (75%)	42.69	7.08	TR-	3	0 (0%)	49.15	-13.56	36/36	128	referential, EEG1, REF_EEG, SCP	-27.48	27.48	-6.46	6.46
VP0133	M/C	02:32:34	PM	24	2	FB+	15	2(13%)	-38.7	3.72	FB-	14	7 (50%)	-25.03	3.24	TR+	4	0 (0%)	-91.23	43.82	TR-	3	2 (67%)	-32	8.88	36/36	128	referential, EEG1, REF_EEG, SCP	-13.67	13.67	-59.23	59.23
VP0133	M/C	02:44:06	PM	24	3	FB+	15	1 (7%)	-14.85	1.43	FB-	14	4 (29%)	18.34	1.61	TR+	4	1 (25%)	1.35	-1.86	TR-	3	1 (33%)	-11.49	-9.68	36/36	128	referential, EEG1, REF_EEG, SCP	-33.19	33.19	12.84	12.84
VP0133	M/C	02:55:42	PM	24	4	FB+	15	2(13%)	-7.87	1.13	FB-	14	2 (14%)	2.98	0.74	TR+	4	1 (25%)	-32.37	3.33	TR-	3	0 (0%)	41.13	2.3	36/36	128	referential, EEG1, REF_EEG, SCP	-10.85	10.85	-73.5	73.5
VP0133	M/C	04:30:57	PM	25	1	FB+	9	4 (44%)	31.56	10.14	FB-	9	1 (11%)	26.88	10.03	TR+	9	0 (0%)	-16.9	2.29	TR-	9	0 (0%)	34.03	3.18	36/36	128	referential, EEG1, REF_EEG, SCP	4.68	4.68	-50.93	50.93
VP0133	M/C	04:40:44	PM	25	2	FB+	9	4 (44%)	19.86	4.1	FB-	9	2 (22%)	37.87	2.82	TR+	9	0 (0%)	-31.83	0.41	TR-	9	2 (22%)	39.41	3.72	36/36	128	referential, EEG1, REF_EEG, SCP	-18.01	18.01	-71.24	71.24
VP0133	M/C	04:52:32	PM	25	3	FB+	9	3 (33%)	-11.82	0.62	FB-	9	3 (33%)	6.6	0.07	TR+	9	1 (11%)	-23	0.19	TR-	9	4 (44%)	-3.9	4.11	36/36	128	referential, EEG1, REF_EEG, SCP	-18.42	18.42	-19.1	19.1
VP0144	Unaware	05:22:30	PM	1	1	FB+	18	2(11%)	4.49	2.09	FB-	18	2 (11%)	34.77	2.01	TR+			0	0	TR-			0	0	36/36	128	referential, EEG1, REF_EEG, SCP	-30.28	30.28	0	0
VP0144	Unaware	05:31:26	PM	1	2	FB+	18	4 (22%)	11.01	1.64	FB-	18	2 (11%)	7.84	1.31	TR+			0	0	TR-			0	0	36/36	128	referential, EEG1, REF_EEG, SCP	3.17	3.17	0	0
VP0144	Unaware	05:40:31	PM	1	3	FB+	15	3 (20%)	14.8	1.73	FB-	14	3 (21%)	4.36	2.47	TR+	4	0 (0%)	-15.94	2.06	TR-	3	1 (33%)	67.05	30.76	36/36	128	referential, EEG1, REF_EEG, SCP	10.44	10.44	-82.99	82.99
VP0144	Unaware	05:49:07	PM	1	4	FB+	15	2(13%)	-6.92	3.01	FB-	14	1 (7%)	18.86	3.36	TR+	4	1 (25%)	-6	6.49	TR-	3	1 (33%)	-16.67	6.07	36/36	128	referential, EEG1, REF_EEG, SCP	-25.78	25.78	10.67	10.67
VP0144	Unaware	02:19:19	PM	2	1	FB+	15	9 (60%)	38.08	3.2	FB-	14	2 (14%)	31.3	1.77	TR+	4	0 (0%)	19.28	5.52	TR-	3	0 (0%)	31.29	9.6	36/36	128	referential, EEG1, REF_EEG, SCP	6.78	6.78	-12.01	12.01
VP0144	Unaware	02:30:34	PM	2	2	FB+	15	4 (27%)	26.13	1.69	FB-	14	3 (21%)	11.07	0.85	TR+	4	1 (25%)	40.57	13.87	TR-	3	0 (0%)	-26.45	1.67	36/36	128	referential, EEG1, REF_EEG, SCP	15.06	15.06	67.02	67.02
VP0144	Unaware	02:40:26	PM	2	3	FB+	15	6 (40%)	22.29	2.85	FB-	14	6 (43%)	-12.22	3.57	TR+	4	2 (50%)	22.13	5.55	TR-	3	0 (0%)	87.58	25.54	36/36	128	referential, EEG1, REF_EEG, SCP	34.51	34.51	-65.45	65.45
VP0144	Unaware	02:50:28	PM	2	4	FB+	15	3 (20%)	13.25	2.53	FB-	14	6 (43%)	25.55	6.04	TR+	4	0 (0%)	-36.84	8.83	TR-	3	0 (0%)	20.93	2.08	36/36	128	referential, EEG1, REF_EEG, SCP	-12.3	12.3	-57.77	57.77
VP0144	Unaware	02:17:19	PM	3	1	FB+	15	2(13%)	-5.58	1.58	FB-	14	2 (14%)	21.45	3.85	TR+	4	1 (25%)	21.4	21.71	TR-	3	0 (0%)	14.78	23	36/36	128	referential, EEG1, REF_EEG, SCP	-27.03	27.03	6.62	6.62
VP0144	Unaware	02:28:54	PM	3	2	FB+	15	2(13%)	10.34	0.96	FB-	14	2 (14%)	8.62	2.03	TR+	4	2 (50%)	35.02	0.1	TR-	3	0 (0%)	11.82	1.45	36/36	128	referential, EEG1, REF_EEG, SCP	1.72	1.72	23.2	23.2
VP0144	Unaware	02:38:27	PM	3	3	FB+	15	5 (33%)	2.79	3.66	FB-	14	2 (14%)	16.6	1.89	TR+	4	2 (50%)	38.36	-5.63	TR-	3	0 (0%)	28.63	13.66	36/36	128	referential, EEG1, REF_EEG, SCP	-13.81	13.81	9.73	9.73
VP0144	Unaware	02:48:24	PM	3	4	FB+	15	4 (27%)	18.72	2.79	FB-	14	5 (36%)	-1.34	4.79	TR+	4	3 (75%)	60.61	5.52	TR-	3	1 (33%)	-43.78	-17.95	36/36	128	referential, EEG1, REF_EEG, SCP	20.06	20.06	104.39	104.39
VP0144	Unaware	11:10:54	AM	4	1	FB+	15	12(80%)	101.29	-0.36	FB-	14	2 (14%)	33.79	2.4	TR+	4	1 (25%)	70.76	-14.49	TR-	3	0 (0%)	53.57	14.17	36/36	128	referential, EEG1, REF_EEG, SCP	67.5	67.5	17.19	17.19
VP0144	Unaware	11:23:46	AM	4	2	FB+	15	6 (40%)	49.76	0.5	FB-	14	1 (7%)	26.6	2.88	TR+	4	1 (25%)	14.92	8.7	TR-	3	0 (0%)	-17.77	19.39	36/36	128	referential, EEG1, REF_EEG, SCP	23.16	23.16	32.69	32.69
VP0144	Unaware	11:33:57	AM	4	3	FB+	15	7 (47%)	51.8	2.9	FB-	14	2 (14%)	-1.1	1.06	TR+	4	1 (25%)	26.88	7.99	TR-	3	0 (0%)	94	33.55	36/36	128	referential, EEG1, REF_EEG, SCP	52.9	52.9	-67.12	67.12
VP0144	Unaware	11:44:01	AM	4	4	FB+	15	6 (40%)	8.89	1.41	FB-	14	4 (29%)	14.48	-1.51	TR+	4	3 (75%)	111.38	0.78	TR-	3	1 (33%)	-40.1	16.43	36/36	128	referential, EEG1, REF_EEG, SCP	-5.59	5.59	151.48	151.48
VP0144	Unaware	11:17:36	AM	5	1	FB+	15	5 (33%)	37.5	0.52	FB-	14	2 (14%)	2.98	2.6	TR+	4	1 (25%)	15.36	4.12	TR-	3	0 (0%)	26.52	5.32	36/36	128	referential, EEG1, REF_EEG, SCP	34.52	34.52	-11.16	11.16
VP0144	Unaware	11:26:55	AM	5	2	FB+	15	2(13%)	14.67	2.18	FB-	14	1 (7%)	3.34	-0.17	TR+	4	1 (25%)	-28.1	9.37	TR-	3	1 (33%)	-12.83	16.6	36/36	128	referential, EEG1, REF_EEG, SCP	11.33	11.33	-15.27	15.27
VP0144	Unaware	11:36:44	AM	5	3	FB+	15	4 (27%)	23.73	0.99	FB-	14	1 (7%)	2	1.5	TR+	4	1 (25%)	21.33	3.24	TR-	3	1 (33%)	-35.6	14.68	36/36	128	referential, EEG1, REF_EEG, SCP	21.73	21.73	56.93	56.93
VP0144	Unaware	11:47:55	AM	5	4	FB+	15	4 (27%)	13.26	-0.41	FB-	14	2 (14%)	2.76	1.5	TR+	4	0 (0%)	-26.32	-0.65	TR-	3	1 (33%)	14.48	-5.23	36/36	128	referential, EEG1, REF_EEG, SCP	10.5	10.5	-40.8	40.8
VP0144	Unaware	03:22:16	PM	6	1	FB+	15	2(13%)	3.45	1.9	FB-	14	1 (7%)	5.24	1.49	TR+	4	0 (0%)	-4.44	7.55	TR-	3	1 (33%)	-2.38	24.79	36/36	128	referential, EEG1, REF_EEG, SCP	-1.79	1.79	-2.06	2.06
VP0144	Unaware	03:34:07	PM	6	2	FB+	15	3 (20%)	32.47	1.65	FB-	14	4 (29%)	7.2	-0.03	TR+	4	3 (75%)	116.75	-26.11	TR-	3	1 (33%)	6.79	35.93	36/36	128	referential, EEG1, REF_EEG, SCP	25.27	25.27	109.96	109.96
VP0144	Unaware	03:46:14	PM	6	3	FB+	15	5 (33%)	38.01	-2.42	FB-	14	1 (7%)	24.68	2.43	TR+	4	0 (0%)	17.6	0.06	TR-	3	0 (0%)	4.13	-8.06	36/36	128	referential, EEG1, REF_EEG, SCP	13.33	13.33	13.47	13.47
VP0144	Unaware	03:55:00	PM	6	4	FB+	15	5 (33%)	27.53	1.74	FB-	14	1 (7%)	24.29	-0.81	TR+	4	0 (0%)	19.38	2.56	TR-	3	1 (33%)	-55.28	-21.18	36/36	128	referential, EEG1, REF_EEG, SCP	3.24	3.24	74.66	74.66
VP0144	Unaware	05:29:38	PM	7	1	FB+	15	7 (47%)	34.05	-0.59	FB-	14	0 (0%)	14.21	0.03	TR+	4	0 (0%)	-57.71	-1.12	TR-	3	1 (33%)	-39.12	-37.94	36/36	128	referential, EEG1, REF_EEG, SCP	19.84	19.84	-18.59	18.59
VP0144	Unaware	05:41:19	PM	7	2	FB+	15	4 (27%)	23.52	0.89	FB-	14	0 (0%)	15.98	0.35	TR+	4	1 (25%)	-7.09	3.88	TR-	3	0 (0%)	22.15	6.21	36/36	128	referential, EEG1, REF_EEG, SCP	7.54	7.54	-29.24	29.24
VP0144	Unaware	05:19:58	PM	8	1	FB+	3	1 (33%)	23.48	-12.98	FB-			0	0	TR+	3	2 (67%)	85.71	-26.94	TR-	1	0 (0%)	168.9	0	7/36	128	referential, EEG1, REF_EEG, SCP	23.48	23.48	-83.19	83.19
VP0144	Unaware	05:25:26	PM	8	2	FB+	15	9 (60%)	50.27	-4.24	FB-	14	1 (7%)	141.05	-7.04	TR+	4	2 (50%)	31.27	-3.57	TR-	3	1 (33%)	18.61	-31.33	36/36	128	referential, EEG1, REF_EEG, SCP	-90.78	90.78	12.66	12.66
VP0144	Unaware	01:43:04	PM	9	1	FB+	15	5 (33%)	37.62	2.45	FB-	14	1 (7%)	45.35	1.15	TR+	4	2 (50%)	53.4	8.63	TR-	3	0 (0%)	18.55	0.81	36/36	128	referential, EEG1, REF_EEG, SCP	-7.73	7.73	34.85	34.85
VP0144	Unaware	01:52:14	PM	9	2	FB+	15	5 (33%)	3.5	2.88	FB-	14	0 (0%)	74.95	2.34	TR+	4	0 (0%)	-20.66	7.62	TR-	3	0 (0%)	73.78	20.96	36/36	128	referential, EEG1, REF_EEG, SCP	-71.45	71.45	-94.44	94.44
VP0144	Unaware	02:02:12	PM	9	3	FB+	15	6 (40%)	28.67	3.32	FB-	14	1 (7%)	17.58	-0.34	TR+	4	3 (75%)	63.82	3.61	TR-	3	1 (33%)	28.04	-6.45	36/36	128	referential, EEG1, REF_EEG, SCP	11.09	11.09	35.78	35.78
VP0144	Unaware	02:12:50	PM	9	4	FB+	15	7 (47%)	41.38	2.08	FB-	14	1 (7%)	25.68	3.82	TR+	4	1 (25%)	-35.13	-4.72	TR-	3	1 (33%)	-34.56	-1.96	36/36	128	referential, EEG1, REF_EEG, SCP	15.7	15.7	-0.57	0.57
VP0144	Unaware	03:14:53	PM	10	1	FB+	11	1 (9%)	-61.62	1.63	FB-	11	9 (82%)	-113.86	-1	TR+	7	1 (14%)	-83.22	-4.04	TR-	7	3 (43%)	-42.1	3.01	36/36	128	referential, EEG1, REF_EEG, SCP	52.24	52.24	-41.12	41.12
VP0144	Unaware	03:25:40	PM	10	2	FB+	11	2(18%)	-86.22	7.35	FB-	11	5 (45%)	-49.83	2.17	TR+	7	2 (29%)	-73.02	22.75	TR-	7	5(71%)	-91.58	4.7	36/36	128	referential, EEG1, REF_EEG, SCP	-36.39	36.39	18.56	18.56
VP0144	Unaware	03:36:19	PM	10	3	FB+	11	0 (0%)	-50.57	1.6	FB-	11	1 (9%)	40.06	3.41	TR+	7	2 (29%)	5.97	2.2	TR-	7	2 (29%)	8.88	3.7	36/36	128	referential, EEG1, REF_EEG, SCP	-90.63	90.63	-2.91	2.91
VP0144	Unaware	03:46:41	PM	10	4	FB+	11	4 (36%)	30.49	4.57	FB-	11	6 (55%)	-35.75	4.74	TR+	7	3 (43%)	4.65	12.46	TR-	7	3 (43%)	-31.17	0.13	36/36	128	referential, EEG1, REF_EEG, SCP	66.24	66.24	35.82	35.82
VP0144	Unaware	05:17:18	PM	11	1	FB+	11	4 (36%)	40.12	1.2	FB-	11	1 (9%)	35.16	3.22	TR+	7	2 (29%)	58.19	-8.27	TR-	7	1 (14%)	32.5	-0.84	36/36	128	referential, EEG1, REF_EEG, SCP	4.96	4.96	25.69	25.69
VP0144	Unaware	05:27:20	PM	11	2	FB+	11	1 (9%)	-108.97	2.76	FB-	11	4 (36%)	-55.24	7.71	TR+	7	3 (43%)	-65.34	8.46	TR-	7	2 (29%)	-21.7	13.26	36/36	128	referential, EEG1, REF_EEG, SCP	-53.73	53.73	-43.64	43.64
VP0144	Unaware	05:40:08	PM	11	3	FB+	11	5 (45%)	16.61	2.23	FB-	11	2 (18%)	30.61	6.01	TR+	7	2 (29%)	-30.5	3.82	TR-	7	1 (14%)	-5.32	-0.55	36/36	128	referential, EEG1, REF_EEG, SCP	-14	14	-25.18	25.18
VP0144	Unaware	05:55:17	PM	11	4	FB+	2	0 (0%)	-115.33	7.49	FB-			0	0	TR+	1	0 (0%)	-4.79	0	TR-			0	0	3/36	128	referential, EEG1, REF_EEG, SCP	-115.33	115.33	-4.79	4.79
VP0144	Unaware	04:46:28	PM	12	1	FB+	11	1 (9%)	-1.92	1.9	FB-	11	2 (18%)	-29.63	-1.37	TR+	7	0 (0%)	-7.62	3.73	TR-	7	0 (0%)	-30.49	1.84	36/36	128	referential, EEG1, REF_EEG, SCP	27.71	27.71	22.87	22.87
VP0144	Unaware	04:55:52	PM	12	2	FB+	11	3 (27%)	3.34	1.03	FB-	11	4 (36%)	-8.93	1.32	TR+	7	2 (29%)	11.12	0.95	TR-	7	1 (14%)	-13.27	2.15	36/36	128	referential, EEG1, REF_EEG, SCP	12.27	12.27	24.39	24.39
VP0144	Unaware	05:06:23	PM	12	3	FB+	11	5 (45%)	43.78	1.02	FB-	11	1 (9%)	32.15	0.72	TR+	7	3 (43%)	18.66	9.07	TR-	7	0 (0%)	32.92	0.26	36/36	128	referential, EEG1, REF_EEG, SCP	11.63	11.63	-14.26	14.26
VP0144	Unaware	05:17:31	PM	12	4	FB+	11	1 (9%)	-9.77	-0.57	FB-	11	1 (9%)	18.29	1.17	TR+	7	2 (29%)	-2.97	3.41	TR-	7	3 (43%)	-23.13	0.19	36/36	128	referential, EEG1, REF_EEG, SCP	-28.06	28.06	20.16	20.16
VP0144	Unaware	05:24:46	PM	13	1	FB+	11	1 (9%)	-15.08	0.75	FB-	11	1 (9%)	-11.89	1.96	TR+	7	2 (29%)	19.1	-1.51	TR-	7	1 (14%)	-8.68	4.86	36/36	128	referential, EEG1, REF_EEG, SCP	-3.19	3.19	27.78	27.78
VP0144	Unaware	05:32:40	PM	13	2	FB+	11	0 (0%)	18.85	1.51	FB-	11	0 (0%)	-5.29	0.7	TR+	7	2 (29%)	7.3	6.04	TR-	7	0 (0%)	7.44	-0.73	36/36	128	referential, EEG1, REF_EEG, SCP	24.14	24.14	-0.14	0.14
VP0144	Unaware	05:41:06	PM	13	3	FB+	11	1 (9%)	-8.71	3.96	FB-	11	1 (9%)	11.47	2.42	TR+	7	1 (14%)	-1.97	3.19	TR-	7	1 (14%)	-24.71	4.31	36/36	128	referential, EEG1, REF_EEG, SCP	-20.18	20.18	22.74	22.74
VP0144	Unaware	05:49:07	PM	13	4	FB+	11	2(18%)	-0.93	3.31	FB-	11	2 (18%)	-4.03	1.82	TR+	7	2 (29%)	4.9	4.33	TR-	7	1 (14%)	-0.58	5.25	36/36	128	referential, EEG1, REF_EEG, SCP	3.1	3.1	5.48	5.48
VP0144	Unaware	10:21:44	AM	14	1	FB+	11	3 (27%)	42.9	2.41	FB-	11	0 (0%)	39.51	1.33	TR+	7	1 (14%)	5.3	3.2	TR-	7	2 (29%)	3.09	4.82	36/36	128	referential, EEG1, REF_EEG, SCP	3.39	3.39	2.21	2.21
VP0144	Unaware	10:30:24	AM	14	2	FB+	11	2(18%)	3.28	1.68	FB-	11	1 (9%)	13.66	2.03	TR+	7	2 (29%)	1.62	1.02	TR-	7	1 (14%)	-0.27	2.1	36/36	128	referential, EEG1, REF_EEG, SCP	-10.38	10.38	1.89	1.89
VP0144	Unaware	10:38:51	AM	14	3	FB+	11	3 (27%)	19.53	2.69	FB-	11	2 (18%)	-11.44	1.2	TR+	7	2 (29%)	25.59	4.02	TR-	7	4 (57%)	-59.3	-1.15	36/36	128	referential, EEG1, REF_EEG, SCP	30.97	30.97	84.89	84.89
VP0144	Unaware	10:47:58	AM	14	4	FB+	11	3 (27%)	7.99	0.76	FB-	11	1 (9%)	6.52	0.02	TR+	7	0 (0%)	-6.46	1.63	TR-	7	1 (14%)	-6.89	4.06	36/36	128	referential, EEG1, REF_EEG, SCP	1.47	1.47	0.43	0.43
VP0144	Unaware	03:15:06	PM	15	1	FB+	11	5 (45%)	64.09	2.1	FB-	11	1 (9%)	34.14	-1.63	TR+	7	3 (43%)	63.74	0.42	TR-	7	0 (0%)	55.26	1.74	36/36	128	referential, EEG1, REF_EEG, SCP	29.95	29.95	8.48	8.48
VP0144	Unaware	03:26:40	PM	15	2	FB+	11	6 (55%)	48.18	2.27	FB-	11	1 (9%)	11.73	-1.73	TR+	7	1 (14%)	26.4	0.47	TR-	7	0 (0%)	55.66	3.1	36/36	128	referential, EEG1, REF_EEG, SCP	36.45	36.45	-29.26	29.26
VP0144	Unaware	03:36:01	PM	15	3	FB+	11	6 (55%)	63.43	-0.15	FB-	11	0 (0%)	33.68	-0.15	TR+	7	4 (57%)	42.21	-1.79	TR-	7	0 (0%)	15.97	-1.62	36/36	128	referential, EEG1, REF_EEG, SCP	29.75	29.75	26.24	26.24
VP0144	Unaware	03:46:50	PM	15	4	FB+	11	1 (9%)	-0.94	1.25	FB-	11	0 (0%)	13.93	1.58	TR+	7	0 (0%)	-13.01	2.6	TR-	7	1 (14%)	-0.68	2.27	36/36	128	referential, EEG1, REF_EEG, SCP	-14.87	14.87	-12.33	12.33
VP0144	Unaware	05:15:50	PM	16	1	FB+	11	4 (36%)	23.13	-2.62	FB-	11	1 (9%)	47.18	-3.19	TR+	7	2 (29%)	29.96	-6.85	TR-	7	0 (0%)	23.09	-0.07	36/36	128	referential, EEG1, REF_EEG, SCP	-24.05	24.05	6.87	6.87
VP0144	Unaware	05:24:44	PM	16	2	FB+	11	0 (0%)	-9.23	2.01	FB-	11	1 (9%)	8.33	1.79	TR+	7	0 (0%)	-23.31	1.52	TR-	7	1 (14%)	-7.53	1.96	36/36	128	referential, EEG1, REF_EEG, SCP	-17.56	17.56	-15.78	15.78
VP0144	Unaware	05:33:01	PM	16	3	FB+	11	4 (36%)	20.47	1.86	FB-	11	1 (9%)	11.76	0.48	TR+	7	2 (29%)	-9.07	0.61	TR-	7	1 (14%)	-4.77	2.67	36/36	128	referential, EEG1, REF_EEG, SCP	8.71	8.71	-4.3	4.3
VP0144	Unaware	05:42:39	PM	16	4	FB+	11	2(18%)	8.18	0.85	FB-	11	1 (9%)	-12.83	0.58	TR+	7	0 (0%)	-8.98	3.4	TR-	7	2 (29%)	2.44	2.62	36/36	128	referential, EEG1, REF_EEG, SCP	21.01	21.01	-11.42	11.42
VP0144	Unaware	05:06:29	PM	17	1	FB+	11	4 (36%)	33.14	4.07	FB-	11	0 (0%)	38.86	2.58	TR+	7	3 (43%)	26.72	5.81	TR-	7	0 (0%)	34.6	4.48	36/36	128	referential, EEG1, REF_EEG, SCP	-5.72	5.72	-7.88	7.88
VP0144	Unaware	05:15:52	PM	17	2	FB+	11	4 (36%)	14.76	1.8	FB-	11	0 (0%)	26.89	2.56	TR+	7	2 (29%)	12.54	1.43	TR-	7	0 (0%)	-1.33	0.67	36/36	128	referential, EEG1, REF_EEG, SCP	-12.13	12.13	13.87	13.87
VP0144	Unaware	05:26:07	PM	17	3	FB+	11	3 (27%)	8.83	2.01	FB-	11	1 (9%)	-13.6	2.6	TR+	7	2 (29%)	26.67	2.36	TR-	7	1 (14%)	8.89	0.82	36/36	128	referential, EEG1, REF_EEG, SCP	22.43	22.43	17.78	17.78
VP0144	Unaware	05:38:49	PM	17	4	FB+	11	1 (9%)	-6.04	1.65	FB-	11	3 (27%)	4.14	3.08	TR+	7	2 (29%)	45.95	5.13	TR-	7	1 (14%)	-1.3	9.73	36/36	128	referential, EEG1, REF_EEG, SCP	-10.18	10.18	47.25	47.25
VP0144	Unaware	04:18:50	PM	18	1	FB+	9	2 (22%)	-0.73	1.14	FB-	9	2 (22%)	-2.69	4.15	TR+	9	2 (22%)	16.84	-0.96	TR-	9	0 (0%)	1.79	0.03	36/36	128	referential, EEG1, REF_EEG, SCP	1.96	1.96	15.05	15.05
VP0144	Unaware	04:27:04	PM	18	2	FB+	9	1 (11%)	-7.73	0.89	FB-	9	3 (33%)	8.68	2.92	TR+	9	2 (22%)	-3.03	2.5	TR-	9	3 (33%)	20.93	4.19	36/36	128	referential, EEG1, REF_EEG, SCP	-16.41	16.41	-23.96	23.96
VP0144	Unaware	04:35:38	PM	18	3	FB+	9	2 (22%)	22.34	-2.31	FB-	9	0 (0%)	6.82	1.34	TR+	9	1 (11%)	2.18	-0.48	TR-	9	3 (33%)	-2.82	2.19	36/36	128	referential, EEG1, REF_EEG, SCP	15.52	15.52	5	5
VP0144	Unaware	04:44:37	PM	18	4	FB+	9	2 (22%)	13.52	2.95	FB-	9	3 (33%)	-15.12	1.84	TR+	9	1 (11%)	8.07	1.9	TR-	9	2 (22%)	-20.16	3.7	36/36	128	referential, EEG1, REF_EEG, SCP	28.64	28.64	28.23	28.23
VP0144	Unaware	05:17:00	PM	19	1	FB+	9	1 (11%)	27.18	5.25	FB-	9	0 (0%)	4.98	-0.4	TR+	9	2 (22%)	19.91	1.8	TR-	9	2 (22%)	17.61	-1.9	36/36	128	referential, EEG1, REF_EEG, SCP	22.2	22.2	2.3	2.3
VP0144	Unaware	05:26:18	PM	19	2	FB+	9	1 (11%)	6.88	1.72	FB-	9	3 (33%)	-24.12	-1.78	TR+	9	2 (22%)	-8.94	1.26	TR-	9	3 (33%)	-2.89	0.7	36/36	128	referential, EEG1, REF_EEG, SCP	31	31	-6.05	6.05
VP0144	Unaware	05:35:54	PM	19	3	FB+	9	3 (33%)	9.67	-3.3	FB-	9	3 (33%)	29.1	-1.72	TR+	9	1 (11%)	-10.4	1.86	TR-	9	3 (33%)	11.38	2	36/36	128	referential, EEG1, REF_EEG, SCP	-19.43	19.43	-21.78	21.78
VP0144	Unaware	05:45:01	PM	19	4	FB+	9	2 (22%)	33.66	2.93	FB-	9	0 (0%)	25.54	2.67	TR+	9	1 (11%)	-35.42	-0.51	TR-	9	2 (22%)	-18.56	-1.82	36/36	128	referential, EEG1, REF_EEG, SCP	8.12	8.12	-16.86	16.86
VP0144	Unaware	03:10:59	PM	20	1	FB+	9	4 (44%)	47.65	5.34	FB-	9	1 (11%)	14.36	4.46	TR+	9	3 (33%)	3.14	4.3	TR-	9	3 (33%)	17.12	5.55	36/36	128	referential, EEG1, REF_EEG, SCP	33.29	33.29	-13.98	13.98
VP0144	Unaware	03:22:25	PM	20	2	FB+	9	2 (22%)	-6	4.81	FB-	9	2 (22%)	-26.55	2.48	TR+	9	2 (22%)	31.67	6.66	TR-	9	0 (0%)	5.76	4.72	36/36	128	referential, EEG1, REF_EEG, SCP	20.55	20.55	25.91	25.91
VP0144	Unaware	03:32:26	PM	20	3	FB+	9	3 (33%)	26.62	5.58	FB-	9	2 (22%)	-7.59	0.58	TR+	9	1 (11%)	-0.48	2.64	TR-	9	2 (22%)	0.26	1.59	36/36	128	referential, EEG1, REF_EEG, SCP	34.21	34.21	-0.74	0.74
VP0144	Unaware	03:42:39	PM	20	4	FB+	9	4 (44%)	53.6	-2.09	FB-	9	0 (0%)	20.25	1.6	TR+	9	2 (22%)	22.56	-0.26	TR-	9	3 (33%)	-40.51	4.66	36/36	128	referential, EEG1, REF_EEG, SCP	33.35	33.35	63.07	63.07
VP0144	Unaware	05:16:20	PM	21	1	FB+	9	2 (22%)	-4.62	1.85	FB-	9	3 (33%)	-1.53	-1.4	TR+	9	1 (11%)	2.41	2.12	TR-	9	0 (0%)	13.35	1.19	36/36	128	referential, EEG1, REF_EEG, SCP	-3.09	3.09	-10.94	10.94
VP0144	Unaware	05:26:46	PM	21	2	FB+	9	3 (33%)	-20.93	-5.57	FB-	9	1 (11%)	14.45	-6.71	TR+	9	4 (44%)	11.13	-2.2	TR-	9	3 (33%)	-24.48	0.64	36/36	128	referential, EEG1, REF_EEG, SCP	-35.38	35.38	35.61	35.61
VP0144	Unaware	05:37:33	PM	21	3	FB+	9	5 (56%)	51.01	-1.46	FB-	9	2 (22%)	59.2	-7.14	TR+	9	4 (44%)	43.39	0.8	TR-	9	1 (11%)	20.95	-0.75	36/36	128	referential, EEG1, REF_EEG, SCP	-8.19	8.19	22.44	22.44
VP0144	Unaware	05:47:28	PM	21	4	FB+	9	4 (44%)	62.04	-12.93	FB-	9	0 (0%)	87.99	10.14	TR+	9	5 (56%)	18.95	-0.42	TR-	9	1 (11%)	30.75	-3.26	36/36	128	referential, EEG1, REF_EEG, SCP	-25.95	25.95	-11.8	11.8
VP0144	Unaware	05:09:36	PM	22	1	FB+	9	3 (33%)	5.42	-1.4	FB-	9	1 (11%)	-10.09	1.43	TR+	9	1 (11%)	11.57	-1.16	TR-	9	3 (33%)	-12.64	4.27	36/36	128	referential, EEG1, REF_EEG, SCP	15.51	15.51	24.21	24.21
VP0144	Unaware	05:19:08	PM	22	2	FB+	9	1 (11%)	-8.1	-3.59	FB-	9	2 (22%)	4.04	-2.08	TR+	9	1 (11%)	-23.37	2.17	TR-	9	3 (33%)	9.59	-1.25	36/36	128	referential, EEG1, REF_EEG, SCP	-12.14	12.14	-32.96	32.96
VP0144	Unaware	05:28:48	PM	22	3	FB+	9	1 (11%)	-14.51	3.77	FB-	9	2 (22%)	-14.99	2.02	TR+	9	1 (11%)	-25.02	5.87	TR-	9	2 (22%)	-17	1.16	36/36	128	referential, EEG1, REF_EEG, SCP	0.48	0.48	-8.02	8.02
VP0144	Unaware	05:37:39	PM	22	4	FB+	9	4 (44%)	41.81	-1.34	FB-	9	0 (0%)	31.65	0.67	TR+	9	2 (22%)	0.49	-0.2	TR-	9	0 (0%)	17.49	1.83	36/36	128	referential, EEG1, REF_EEG, SCP	10.16	10.16	-17	17
VP0144	Unaware	05:19:24	PM	23	1	FB+	9	1 (11%)	-0.24	2.47	FB-	9	0 (0%)	66.26	-4.51	TR+	9	5 (56%)	43.42	-1.74	TR-	9	1 (11%)	32.67	0.53	36/36	128	referential, EEG1, REF_EEG, SCP	-66.5	66.5	10.75	10.75
VP0144	Unaware	05:29:39	PM	23	2	FB+	9	5 (56%)	39.75	-4.65	FB-	9	2 (22%)	2.66	-1.86	TR+	9	2 (22%)	-38.18	-0.5	TR-	9	4 (44%)	-36.86	-4.98	36/36	128	referential, EEG1, REF_EEG, SCP	37.09	37.09	-1.32	1.32
VP0144	Unaware	05:39:57	PM	23	3	FB+	9	5 (56%)	45.38	-1.11	FB-	9	1 (11%)	4.08	-3.26	TR+	9	4 (44%)	35.12	0.09	TR-	9	3 (33%)	16.01	0.16	36/36	128	referential, EEG1, REF_EEG, SCP	41.3	41.3	19.11	19.11
VP0144	Unaware	05:49:50	PM	23	4	FB+	9	4 (44%)	27.86	2.28	FB-	9	0 (0%)	71.9	-1.54	TR+	9	1 (11%)	1.91	-0.91	TR-	9	3 (33%)	14.31	-3.57	36/36	128	referential, EEG1, REF_EEG, SCP	-44.04	44.04	-12.4	12.4
VP0144	Unaware	02:17:51	PM	24	1	FB+	9	1 (11%)	-28.34	1.5	FB-	9	3 (33%)	48.94	8.6	TR+	9	3 (33%)	11.14	-1.55	TR-	9	2 (22%)	-6.13	3.15	36/36	128	referential, EEG1, REF_EEG, SCP	-77.28	77.28	17.27	17.27
VP0144	Unaware	02:28:23	PM	24	2	FB+	9	2 (22%)	9.64	1.78	FB-	9	3 (33%)	-4.78	5.17	TR+	9	4 (44%)	33.49	1.88	TR-	9	0 (0%)	20.74	2.5	36/36	128	referential, EEG1, REF_EEG, SCP	14.42	14.42	12.75	12.75
VP0144	Unaware	02:37:12	PM	24	3	FB+	9	2 (22%)	26.58	3.36	FB-	9	1 (11%)	15.19	2.08	TR+	9	2 (22%)	9.12	2.57	TR-	9	0 (0%)	6.56	3.78	36/36	128	referential, EEG1, REF_EEG, SCP	11.39	11.39	2.56	2.56
VP0144	Unaware	02:46:02	PM	24	4	FB+	9	2 (22%)	-12.93	2.27	FB-	9	1 (11%)	2.56	2.56	TR+	9	1 (11%)	-19.01	2.11	TR-	9	1 (11%)	23.71	1.42	36/36	128	referential, EEG1, REF_EEG, SCP	-15.49	15.49	-42.72	42.72
VP0144	Unaware	03:13:22	PM	25	1	FB+	9	7 (78%)	57.91	3.44	FB-	9	0 (0%)	78.54	2.03	TR+	9	5 (56%)	59.28	1.8	TR-	9	0 (0%)	69.81	1.97	36/36	128	referential, EEG1, REF_EEG, SCP	-20.63	20.63	-10.53	10.53
VP0144	Unaware	03:22:21	PM	25	2	FB+	9	1 (11%)	19.18	2.13	FB-	9	0 (0%)	28.03	2.74	TR+	9	1 (11%)	-6.35	1.83	TR-	9	2 (22%)	25.73	2.13	36/36	128	referential, EEG1, REF_EEG, SCP	-8.85	8.85	-32.08	32.08
VP0144	Unaware	03:31:13	PM	25	3	FB+	9	3 (33%)	24.39	3.44	FB-	9	0 (0%)	14.67	1.29	TR+	9	3 (33%)	21.7	5.78	TR-	9	5 (56%)	-30.48	5.57	36/36	128	referential, EEG1, REF_EEG, SCP	9.72	9.72	52.18	52.18
VP0144	Unaware	03:40:03	PM	25	4	FB+	9	2 (22%)	8.72	3.34	FB-	9	1 (11%)	-17.13	2.95	TR+	9	3 (33%)	-17.05	1.06	TR-	9	2 (22%)	14.8	2.68	36/36	128	referential, EEG1, REF_EEG, SCP	25.85	25.85	-31.85	31.85
VP0144	Unaware	03:08:20	PM	26	1	FB+	9	5 (56%)	25.83	-1.27	FB-	9	1 (11%)	25.4	1.73	TR+	9	3 (33%)	41.47	1.62	TR-	9	2 (22%)	35.32	3.37	36/36	128	referential, EEG1, REF_EEG, SCP	0.43	0.43	6.15	6.15
VP0144	Unaware	03:18:28	PM	26	2	FB+	9	5 (56%)	68.62	1.26	FB-	9	2 (22%)	23.53	4.11	TR+	9	2 (22%)	21.75	-0.56	TR-	9	2 (22%)	42.53	4.33	36/36	128	referential, EEG1, REF_EEG, SCP	45.09	45.09	-20.78	20.78
VP0144	Unaware	03:28:58	PM	26	3	FB+	9	4 (44%)	-0.35	0.43	FB-	9	0 (0%)	15.28	-4.4	TR+	9	3 (33%)	-12.06	2.13	TR-	9	3 (33%)	-24	0.1	36/36	128	referential, EEG1, REF_EEG, SCP	-15.63	15.63	11.94	11.94
VP0144	Unaware	03:39:12	PM	26	4	FB+	9	5 (56%)	59.28	-1.48	FB-	9	1 (11%)	37.69	-1.93	TR+	9	5 (56%)	29.52	2.38	TR-	9	1 (11%)	6.24	0.31	36/36	128	referential, EEG1, REF_EEG, SCP	21.59	21.59	23.28	23.28
VP0144	Unaware	04:29:27	PM	27	1	FB+	18	6 (33%)	6.23	0.67	FB-	18	2 (11%)	0.78	0.46	TR+			0	0	TR-			0	0	36/36	128	referential, EEG1, REF_EEG, SCP	5.45	5.45	0	0
VP0144	Unaware	04:39:24	PM	27	2	FB+	15	5 (33%)	28.44	1.04	FB-	14	1 (7%)	29.62	-1.53	TR+	4	1 (25%)	13.62	12.39	TR-	3	1 (33%)	38.52	10.54	36/36	128	referential, EEG1, REF_EEG, SCP	-1.18	1.18	-24.9	24.9
VP0144	Unaware	04:49:16	PM	27	3	FB+	9	6 (67%)	67.17	2.98	FB-	9	1 (11%)	27.68	4.65	TR+	9	2 (22%)	-0.56	3.24	TR-	9	3 (33%)	11.83	4.82	36/36	128	referential, EEG1, REF_EEG, SCP	39.49	39.49	-12.39	12.39
VP0144	Unaware	04:59:40	PM	27	4	FB+	9	2 (22%)	-17.82	4.25	FB-	9	2 (22%)	33.87	2.68	TR+	9	4 (44%)	-0.54	6.53	TR-	9	5 (56%)	-6.88	3.55	36/36	128	referential, EEG1, REF_EEG, SCP	-51.69	51.69	6.34	6.34
VP0144	Unaware	04:24:23	PM	28	1	FB+	9	2 (22%)	-3.28	1.37	FB-	9	2 (22%)	25.95	9.09	TR+	9	2 (22%)	-21.17	2.61	TR-	9	2 (22%)	15.06	3.4	36/36	128	referential, EEG1, REF_EEG, SCP	-29.23	29.23	-36.23	36.23
VP0144	Unaware	04:34:31	PM	28	2	FB+	9	4 (44%)	21.59	1.34	FB-	9	3 (33%)	1.64	-0.43	TR+	9	2 (22%)	11.69	-0.95	TR-	9	1 (11%)	12.09	-0.1	36/36	128	referential, EEG1, REF_EEG, SCP	19.95	19.95	-0.4	0.4
VP0144	Unaware	04:46:02	PM	28	3	FB+	9	1 (11%)	-4.37	1	FB-	9	1 (11%)	-5.03	-0.47	TR+	9	4 (44%)	25.35	0	TR-	9	4 (44%)	1.24	3.76	36/36	128	referential, EEG1, REF_EEG, SCP	0.66	0.66	24.11	24.11
VP0144	Unaware	04:54:46	PM	28	4	FB+	9	4 (44%)	31.12	1.64	FB-	9	2 (22%)	15.17	2.52	TR+	9	4 (44%)	20.4	2.6	TR-	9	1 (11%)	9.75	0.89	36/36	128	referential, EEG1, REF_EEG, SCP	15.95	15.95	10.65	10.65
VP0155	State of Mind	10:02:24	AM	6	1	FB+	18	1 (6%)	-55.98	0.45	FB-	18	18 (100%)	-85.06	0.16	TR+					TR-					36/36	128		29.08	29.08	0	0
VP0155	State of Mind	10:12:01	AM	6	2	FB+	18	7 (39%)	6.83	1.49	FB-	18	4 (22%)	35.26	0.57	TR+					TR-					36/36	128		-28.43	28.43	0	0
VP0155	State of Mind	10:21:18	AM	6	3	FB+					FB-					TR+	18	5 (28%)	-1.59	0.95	TR-	18	8 (44%)	4.49	2.18	36/36	128		0	0	-6.08	6.08
VP0155	State of Mind	10:30:34	AM	6	4	FB+	18	10 (56%)	7.48	0.45	FB-	18	8 (44%)	21.83	-0.15	TR+					TR-					36/36	128		-14.35	14.35	0	0
VP0155	State of Mind	10:13:52	AM	1	1	FB+	18	11 (61%)	20.08	0.89	FB-	18	7 (39%)	-0.73	0.61	TR+			0	0	TR-			0	0	36/36	128	referential, EEG1, REF_EEG, SCP	20.81	20.81	0	0
VP0155	State of Mind	10:23:41	AM	1	2	FB+	18	11 (61%)	24.6	1.52	FB-	18	9 (50%)	-7.04	1.76	TR+			0	0	TR-			0	0	36/36	128	referential, EEG1, REF_EEG, SCP	31.64	31.64	0	0
VP0155	State of Mind	10:34:12	AM	1	3	FB+	18	10(56%)	13.77	1.01	FB-	18	10(56%)	-8.3	1.84	TR+			0	0	TR-			0	0	36/36	128	referential, EEG1, REF_EEG, SCP	22.07	22.07	0	0
VP0155	State of Mind	10:43:23	AM	1	4	FB+			0	0	FB-			0	0	TR+	18	6 (33%)	-10.49	1.61	TR-	18	13(72%)	-16.89	0.65	36/36	128	referential, EEG1, REF_EEG, SCP	0	0	6.4	6.4
VP0155	State of Mind	10:05:34	AM	2	1	FB+	18	12(67%)	42.76	1.46	FB-	18	10(56%)	-14.46	0.64	TR+			0	0	TR-			0	0	36/36	128	referential, EEG1, REF_EEG, SCP	57.22	57.22	0	0
VP0155	State of Mind	10:15:26	AM	2	2	FB+	18	14(78%)	25.91	2	FB-	18	9 (50%)	-9.22	1.32	TR+			0	0	TR-			0	0	36/36	128	referential, EEG1, REF_EEG, SCP	35.13	35.13	0	0
VP0155	State of Mind	10:24:34	AM	2	3	FB+	18	7 (39%)	5.73	0.91	FB-	18	13 (72%)	-19.93	1.25	TR+			0	0	TR-			0	0	36/36	128	referential, EEG1, REF_EEG, SCP	25.66	25.66	0	0
VP0155	State of Mind	10:33:25	AM	2	4	FB+			0	0	FB-			0	0	TR+	18	7 (39%)	-8.12	2.25	TR-	18	7 (39%)	-0.45	0.6	36/36	128	referential, EEG1, REF_EEG, SCP	0	0	-7.67	7.67
VP0155	State of Mind	10:12:50	AM	3	1	FB+	18	13(72%)	37.89	2.1	FB-	18	7 (39%)	14.4	1.95	TR+			0	0	TR-			0	0	36/36	128	referential, EEG1, REF_EEG, SCP	23.49	23.49	0	0
VP0155	State of Mind	10:23:43	AM	3	2	FB+	18	14(78%)	70.55	2.49	FB-	18	3 (17%)	77.55	2.13	TR+			0	0	TR-			0	0	36/36	128	referential, EEG1, REF_EEG, SCP	-7	7	0	0
VP0155	State of Mind	10:41:37	AM	3	3	FB+	18	2(11%)	-35.09	3.21	FB-	18	15(83%)	-26.88	2.57	TR+			0	0	TR-			0	0	36/36	128	referential, EEG1, REF_EEG, SCP	-8.21	8.21	0	0
VP0155	State of Mind	10:51:36	AM	3	4	FB+			0	0	FB-			0	0	TR+	18	7 (39%)	-4.41	2.83	TR-	18	13(72%)	-21.89	2.87	36/36	128	referential, EEG1, REF_EEG, SCP	0	0	17.48	17.48
VP0155	State of Mind	10:07:06	AM	4	1	FB+	18	17(94%)	67.93	1.44	FB-	18	1 (6%)	74.87	1.45	TR+			0	0	TR-			0	0	36/36	128	referential, EEG1, REF_EEG, SCP	-6.94	6.94	0	0
VP0155	State of Mind	10:16:58	AM	4	2	FB+	18	16(89%)	69.34	1.29	FB-	18	2 (11%)	44.64	2.19	TR+			0	0	TR-			0	0	36/36	128	referential, EEG1, REF_EEG, SCP	24.7	24.7	0	0
VP0155	State of Mind	10:29:52	AM	4	3	FB+	18	10(56%)	18.45	0.69	FB-	18	7 (39%)	12.34	1.02	TR+			0	0	TR-			0	0	36/36	128	referential, EEG1, REF_EEG, SCP	6.11	6.11	0	0
VP0155	State of Mind	10:40:22	AM	4	4	FB+			0	0	FB-			0	0	TR+	18	6 (33%)	-5.38	0.93	TR-	18	13(72%)	0.34	4.44	36/36	128	referential, EEG1, REF_EEG, SCP	0	0	-5.72	5.72
VP0155	State of Mind	10:09:40	AM	5	1	FB+	18	13(72%)	45.69	1.81	FB-	18	3 (17%)	56.97	1.73	TR+			0	0	TR-			0	0	36/36	128	referential, EEG1, REF_EEG, SCP	-11.28	11.28	0	0
VP0155	State of Mind	10:21:40	AM	5	2	FB+	18	16(89%)	78.54	0.38	FB-	18	4 (22%)	34.09	1.24	TR+			0	0	TR-			0	0	36/36	128	referential, EEG1, REF_EEG, SCP	44.45	44.45	0	0
VP0155	State of Mind	10:33:25	AM	5	3	FB+			0	0	FB-			0	0	TR+	18	12 (67%)	47.51	4.32	TR-	18	7 (39%)	26	3.11	36/36	128	referential, EEG1, REF_EEG, SCP	0	0	21.51	21.51
VP0155	State of Mind	10:43:34	AM	5	4	FB+	18	6 (33%)	-21.44	2.35	FB-	18	10(56%)	-34.81	2.88	TR+			0	0	TR-			0	0	36/36	128	referential, EEG1, REF_EEG, SCP	13.37	13.37	0	0
VP0155	State of Mind	10:03:23	AM	7	1	FB+	18	6 (33%)	-2.96	1.33	FB-	18	11 (61%)	-20.86	0.73	TR+			0	0	TR-			0	0	36/36	128	referential, EEG1, REF_EEG, SCP	17.9	17.9	0	0
VP0155	State of Mind	10:12:29	AM	7	2	FB+	18	9 (50%)	3.76	2.24	FB-	18	10(56%)	5.88	3.59	TR+			0	0	TR-			0	0	36/36	128	referential, EEG1, REF_EEG, SCP	-2.12	2.12	0	0
VP0155	State of Mind	10:21:31	AM	7	3	FB+			0	0	FB-			0	0	TR+	18	2(11%)	-37.05	1.34	TR-	18	14(78%)	-30.82	2.14	36/36	128	referential, EEG1, REF_EEG, SCP	0	0	-6.23	6.23
VP0155	State of Mind	10:31:36	AM	7	4	FB+	18	8 (44%)	21.92	3.78	FB-	18	12(67%)	-8.44	2.68	TR+			0	0	TR-			0	0	36/36	128	referential, EEG1, REF_EEG, SCP	30.36	30.36	0	0
VP0155	State of Mind	10:09:53	AM	8	1	FB+	18	0 (0%)	-27.7	1.58	FB-	18	13 (72%)	-43.71	0.95	TR+			0	0	TR-			0	0	36/36	128	referential, EEG1, REF_EEG, SCP	16.01	16.01	0	0
VP0155	State of Mind	10:19:31	AM	8	2	FB+	18	6 (33%)	22.21	1.47	FB-	18	10(56%)	-18.38	2.54	TR+			0	0	TR-			0	0	36/36	128	referential, EEG1, REF_EEG, SCP	40.59	40.59	0	0
VP0155	State of Mind	10:29:44	AM	8	3	FB+	18	13(72%)	52.85	1.64	FB-	18	7 (39%)	9.2	3.04	TR+			0	0	TR-			0	0	36/36	128	referential, EEG1, REF_EEG, SCP	43.65	43.65	0	0
VP0155	State of Mind	10:39:48	AM	8	4	FB+	18	9 (50%)	36.7	2.5	FB-	18	10(56%)	-21.14	2.36	TR+			0	0	TR-			0	0	36/36	128	referential, EEG1, REF_EEG, SCP	57.84	57.84	0	0
VP0155	State of Mind	09:56:49	AM	9	1	FB+	18	9 (50%)	8.38	0.39	FB-	18	9 (50%)	9.52	0.75	TR+			0	0	TR-			0	0	36/36	128	referential, EEG1, REF_EEG, SCP	-1.14	1.14	0	0
VP0155	State of Mind	10:06:43	AM	9	2	FB+	18	13(72%)	42.58	-0.66	FB-	18	5 (28%)	37.63	-2.13	TR+			0	0	TR-			0	0	36/36	128	referential, EEG1, REF_EEG, SCP	4.95	4.95	0	0
VP0155	State of Mind	10:16:22	AM	9	3	FB+			0	0	FB-			0	0	TR+	18	12 (67%)	34.54	1.06	TR-	18	6 (33%)	-13.79	-1.68	36/36	128	referential, EEG1, REF_EEG, SCP	0	0	48.33	48.33
VP0155	State of Mind	10:26:05	AM	9	4	FB+	9	6 (67%)	70.53	-8.4	FB-	9	3 (33%)	48.87	3.72	TR+	9	6 (67%)	32.24	-5.11	TR-	9	4 (44%)	9.15	1.84	36/36	128	referential, EEG1, REF_EEG, SCP	21.66	21.66	23.09	23.09
VP0155	State of Mind	09:49:02	AM	10	1	FB+	18	9 (50%)	26.54	-1.65	FB-	18	15(83%)	-63.48	0.31	TR+			0	0	TR-			0	0	36/36	128	referential, EEG1, REF_EEG, SCP	90.02	90.02	0	0
VP0155	State of Mind	10:02:56	AM	10	2	FB+	18	14(78%)	69.17	0.11	FB-	18	16(89%)	-57.87	-0.28	TR+			0	0	TR-			0	0	36/36	128	referential, EEG1, REF_EEG, SCP	127.04	127.04	0	0
VP0155	State of Mind	10:18:00	AM	10	3	FB+	9	6 (67%)	36.55	1.66	FB-	9	6 (67%)	-28.81	5.71	TR+	9	2 (22%)	-31.92	5.65	TR-	9	6 (67%)	-31.04	3.14	36/36	128	referential, EEG1, REF_EEG, SCP	65.36	65.36	-0.88	0.88
VP0155	State of Mind	10:26:46	AM	10	4	FB+	9	7 (78%)	40.31	1.66	FB-	9	6 (67%)	-12.93	4.63	TR+	9	5 (56%)	13.8	4.06	TR-	9	6 (67%)	-7.53	1.99	36/36	128	referential, EEG1, REF_EEG, SCP	53.24	53.24	21.33	21.33
VP0155	State of Mind	10:11:27	AM	11	1	FB+	18	15(83%)	47.34	0.44	FB-	18	13 (72%)	-13.24	2.33	TR+			0	0	TR-			0	0	36/36	128	referential, EEG1, REF_EEG, SCP	60.58	60.58	0	0
VP0155	State of Mind	10:21:34	AM	11	2	FB+	18	15(83%)	49.81	0.26	FB-	18	5 (28%)	16.08	0.33	TR+			0	0	TR-			0	0	36/36	128	referential, EEG1, REF_EEG, SCP	33.73	33.73	0	0
VP0155	State of Mind	10:30:55	AM	11	3	FB+			0	0	FB-			0	0	TR+	18	9 (50%)	25.98	-1	TR-	18	9 (50%)	5.95	0.15	36/36	128	referential, EEG1, REF_EEG, SCP	0	0	20.03	20.03
VP0155	State of Mind	10:39:50	AM	11	4	FB+			0	0	FB-			0	0	TR+	18	12 (67%)	39.38	1.75	TR-	18	6 (33%)	51.32	-0.11	36/36	128	referential, EEG1, REF_EEG, SCP	0	0	-11.94	11.94
VP0155	State of Mind	09:48:03	AM	12	1	FB+	18	7 (39%)	8.62	-1.72	FB-	18	13 (72%)	-32.23	-0.62	TR+			0	0	TR-			0	0	36/36	128	referential, EEG1, REF_EEG, SCP	40.85	40.85	0	0
VP0155	State of Mind	10:01:19	AM	12	2	FB+	18	7 (39%)	25.99	0.61	FB-	18	12(67%)	-13.7	1.2	TR+			0	0	TR-			0	0	36/36	128	referential, EEG1, REF_EEG, SCP	39.69	39.69	0	0
VP0155	State of Mind	10:12:02	AM	12	3	FB+	4	1 (25%)	0.25	-3.41	FB-	3	1 (33%)	3.27	15.28	TR+	15	5 (33%)	9.99	0.82	TR-	14	7 (50%)	-6.47	2.29	36/36	128	referential, EEG1, REF_EEG, SCP	-3.02	3.02	16.46	16.46
VP0155	State of Mind	10:22:26	AM	12	4	FB+			0	0	FB-			0	0	TR+	18	11 (61%)	38.35	0.7	TR-	18	10(56%)	17.73	0.33	36/36	128	referential, EEG1, REF_EEG, SCP	0	0	20.62	20.62
VP0155	State of Mind	10:07:49	AM	13	1	FB+	18	11 (61%)	34.49	0.98	FB-	18	8 (44%)	-12.41	2.2	TR+			0	0	TR-			0	0	36/36	128	referential, EEG1, REF_EEG, SCP	46.9	46.9	0	0
VP0155	State of Mind	10:16:16	AM	13	2	FB+	18	16(89%)	59.25	1.22	FB-	18	10(56%)	-13.61	0.6	TR+			0	0	TR-			0	0	36/36	128	referential, EEG1, REF_EEG, SCP	72.86	72.86	0	0
VP0155	State of Mind	10:25:22	AM	13	3	FB+			0	0	FB-			0	0	TR+	18	12 (67%)	18.19	1	TR-	18	11 (61%)	0.99	2.11	36/36	128	referential, EEG1, REF_EEG, SCP	0	0	17.2	17.2
VP0155	State of Mind	10:34:34	AM	13	4	FB+	9	9 (100%)	80.17	4.03	FB-	9	6 (67%)	-8.38	5.36	TR+	9	5 (56%)	16.67	3.62	TR-	9	6 (67%)	5.38	2.72	36/36	128	referential, EEG1, REF_EEG, SCP	88.55	88.55	11.29	11.29
VP0155	State of Mind	10:03:34	AM	14	1	FB+	18	15(83%)	43.83	-0.05	FB-	18	11 (61%)	-20.82	0.39	TR+			0	0	TR-			0	0	36/36	128	referential, EEG1, REF_EEG, SCP	64.65	64.65	0	0
VP0155	State of Mind	10:16:28	AM	14	2	FB+	18	17(94%)	76.33	-0.97	FB-	18	6 (33%)	5.67	1.36	TR+			0	0	TR-			0	0	36/36	128	referential, EEG1, REF_EEG, SCP	70.66	70.66	0	0
VP0155	State of Mind	10:26:22	AM	14	3	FB+			0	0	FB-			0	0	TR+	18	13 (72%)	41.33	0.97	TR-	18	6 (33%)	-0.18	-2.03	36/36	128	referential, EEG1, REF_EEG, SCP	0	0	41.51	41.51
VP0155	State of Mind	10:36:17	AM	14	4	FB+	18	15(83%)	62.27	1.8	FB-	18	7 (39%)	22.42	2.16	TR+			0	0	TR-			0	0	36/36	128	referential, EEG1, REF_EEG, SCP	39.85	39.85	0	0
VP0155	State of Mind	10:01:28	AM	15	1	FB+	18	15(83%)	43.84	-0.11	FB-	18	8 (44%)	24.5	0.91	TR+			0	0	TR-			0	0	36/36	128	referential, EEG1, REF_EEG, SCP	19.34	19.34	0	0
VP0155	State of Mind	10:10:57	AM	15	2	FB+	18	16(89%)	57.84	0.91	FB-	18	6 (33%)	10.32	0.11	TR+			0	0	TR-			0	0	36/36	128	referential, EEG1, REF_EEG, SCP	47.52	47.52	0	0
VP0155	State of Mind	10:20:20	AM	15	3	FB+			0	0	FB-			0	0	TR+	18	10 (56%)	11.28	1.8	TR-	18	7 (39%)	12.32	2.78	36/36	128	referential, EEG1, REF_EEG, SCP	0	0	-1.04	1.04
VP0155	State of Mind	10:30:32	AM	15	4	FB+	9	9 (100%)	66.86	0.29	FB-	9	5 (56%)	-7.99	1.54	TR+	9	6 (67%)	16.58	1.68	TR-	9	4 (44%)	9.19	3.99	36/36	128	referential, EEG1, REF_EEG, SCP	74.85	74.85	7.39	7.39
VP0155	State of Mind	09:35:46	AM	16	1	FB+	18	7 (39%)	12.34	-2.1	FB-	18	18 (100%)	-54.13	-0.21	TR+			0	0	TR-			0	0	36/36	128	referential, EEG1, REF_EEG, SCP	66.47	66.47	0	0
VP0155	State of Mind	09:45:49	AM	16	2	FB+	9	6 (67%)	25.94	0.2	FB-	9	8 (89%)	-40.89	1.05	TR+	9	5 (56%)	12.56	0.95	TR-	9	5 (56%)	-22.38	3.27	36/36	128	referential, EEG1, REF_EEG, SCP	66.83	66.83	34.94	34.94
VP0155	State of Mind	09:55:25	AM	16	3	FB+	9	5 (56%)	69.62	0.31	FB-	9	1 (11%)	-3.03	-0.42	TR+	9	3 (33%)	48.32	2.49	TR-	9	1 (11%)	17.55	1.85	36/36	128	referential, EEG1, REF_EEG, SCP	72.65	72.65	30.77	30.77
VP0155	State of Mind	10:04:14	AM	16	4	FB+			0	0	FB-			0	0	TR+	18	6 (33%)	18.13	1.02	TR-	18	7 (39%)	12.3	0.53	36/36	128	referential, EEG1, REF_EEG, SCP	0	0	5.83	5.83
VP0155	State of Mind	09:59:13	AM	17	1	FB+	18	14(78%)	46.68	0.85	FB-	18	15(83%)	-23.45	0.11	TR+			0	0	TR-			0	0	36/36	128	referential, EEG1, REF_EEG, SCP	70.13	70.13	0	0
VP0155	State of Mind	10:09:13	AM	17	2	FB+	18	17(94%)	75.78	1.07	FB-	18	13 (72%)	-20.61	1.25	TR+			0	0	TR-			0	0	36/36	128	referential, EEG1, REF_EEG, SCP	96.39	96.39	0	0
VP0155	State of Mind	10:19:46	AM	17	3	FB+			0	0	FB-			0	0	TR+	18	12 (67%)	30.91	1.27	TR-	18	8 (44%)	10.28	1.12	36/36	128	referential, EEG1, REF_EEG, SCP	0	0	20.63	20.63
VP0155	State of Mind	10:29:15	AM	17	4	FB+	9	7 (78%)	64.47	-2.11	FB-	9	6 (67%)	-21.37	1.4	TR+	9	6 (67%)	54.69	3.42	TR-	9	2 (22%)	41.41	-3.42	36/36	128	referential, EEG1, REF_EEG, SCP	85.84	85.84	13.28	13.28
VP0155	State of Mind	10:00:32	AM	18	1	FB+	18	17(94%)	110.51	0.79	FB-	18	3 (17%)	62.25	-0.06	TR+			0	0	TR-			0	0	36/36	128	referential, EEG1, REF_EEG, SCP	48.26	48.26	0	0
VP0155	State of Mind	10:11:38	AM	18	2	FB+			0	0	FB-			0	0	TR+	18	10 (56%)	33.01	1.44	TR-	18	6 (33%)	-1.94	1.25	36/36	128	referential, EEG1, REF_EEG, SCP	0	0	34.95	34.95
VP0155	State of Mind	10:21:07	AM	18	3	FB+			0	0	FB-			0	0	TR+	18	11 (61%)	41.67	0.56	TR-	18	9 (50%)	-9.07	0.61	36/36	128	referential, EEG1, REF_EEG, SCP	0	0	50.74	50.74
VP0155	State of Mind	10:31:02	AM	18	4	FB+	4	4(100%)	43.05	-0.63	FB-	3	1 (33%)	23.41	7.23	TR+	15	9 (60%)	-5.68	1.48	TR-	14	3(21%)	2.4	-2.06	36/36	128	referential, EEG1, REF_EEG, SCP	19.64	19.64	-8.08	8.08
VP0155	State of Mind	09:53:11	AM	19	1	FB+	9	0 (0%)	-18.59	-0.82	FB-	9	7 (78%)	-43.45	0.97	TR+	9	0 (0%)	-69.71	-1.34	TR-	9	9(100%)	-129.74	-4.42	36/36	128	referential, EEG1, REF_EEG, SCP	24.86	24.86	60.03	60.03
VP0155	State of Mind	10:03:34	AM	19	2	FB+			0	0	FB-			0	0	TR+	18	3 (17%)	-46	0.78	TR-	18	10(56%)	-31.4	3.01	36/36	128	referential, EEG1, REF_EEG, SCP	0	0	-14.6	14.6
VP0155	State of Mind	10:14:04	AM	19	3	FB+			0	0	FB-			0	0	TR+	18	7 (39%)	-35.58	3.31	TR-	18	10(56%)	-45.79	2.6	36/36	128	referential, EEG1, REF_EEG, SCP	0	0	10.21	10.21
VP0155	State of Mind	10:25:16	AM	19	4	FB+	18	5 (28%)	5.54	2.37	FB-	18	12(67%)	-57.7	3.1	TR+			0	0	TR-			0	0	36/36	128	referential, EEG1, REF_EEG, SCP	63.24	63.24	0	0
VP0155	State of Mind	10:01:50	AM	20	1	FB+	9	4 (44%)	27.26	0.59	FB-	9	5 (56%)	-30.82	4.03	TR+	9	3 (33%)	6.4	2.59	TR-	9	6 (67%)	-18.59	2.02	36/36	128	referential, EEG1, REF_EEG, SCP	58.08	58.08	24.99	24.99
VP0155	State of Mind	10:11:25	AM	20	2	FB+	18	10(56%)	50.46	1.74	FB-	18	10(56%)	-29.13	1.83	TR+			0	0	TR-			0	0	36/36	128	referential, EEG1, REF_EEG, SCP	79.59	79.59	0	0
VP0155	State of Mind	10:20:47	AM	20	3	FB+			0	0	FB-			0	0	TR+	18	10 (56%)	14.32	1.13	TR-	18	11 (61%)	-20.9	1.74	36/36	128	referential, EEG1, REF_EEG, SCP	0	0	35.22	35.22
VP0155	State of Mind	10:30:26	AM	20	4	FB+	9	7 (78%)	51.41	2.59	FB-	9	5 (56%)	-15.95	0.37	TR+	9	1 (11%)	-25.51	3.94	TR-	9	7 (78%)	-29.17	1.85	36/36	128	referential, EEG1, REF_EEG, SCP	67.36	67.36	3.66	3.66
VP0155	State of Mind	09:56:54	AM	21	1	FB+	18	5 (28%)	18.77	-0.13	FB-	18	13 (72%)	-36.28	1.27	TR+			0	0	TR-			0	0	36/36	128	referential, EEG1, REF_EEG, SCP	55.05	55.05	0	0
VP0155	State of Mind	10:07:09	AM	21	2	FB+			0	0	FB-			0	0	TR+	18	8 (44%)	22.16	1.12	TR-	18	7 (39%)	9.3	-2.17	36/36	128	referential, EEG1, REF_EEG, SCP	0	0	12.86	12.86
VP0155	State of Mind	10:17:11	AM	21	3	FB+	9	5 (56%)	63.2	4.98	FB-	9	6 (67%)	-47.08	4.56	TR+	9	2 (22%)	5.92	1.86	TR-	9	3 (33%)	15.91	0.32	36/36	128	referential, EEG1, REF_EEG, SCP	110.28	110.28	-9.99	9.99
VP0155	State of Mind	10:27:26	AM	21	4	FB+	18	12(67%)	50.06	1.2	FB-	18	11 (61%)	-5.58	-0.26	TR+			0	0	TR-			0	0	36/36	128	referential, EEG1, REF_EEG, SCP	55.64	55.64	0	0
VP0155	State of Mind	10:04:51	AM	22	1	FB+	18	3(17%)	18.66	-3.11	FB-	18	13 (72%)	-27.76	0.7	TR+			0	0	TR-			0	0	36/36	128	referential, EEG1, REF_EEG, SCP	46.42	46.42	0	0
VP0155	State of Mind	10:13:59	AM	22	2	FB+			0	0	FB-			0	0	TR+	18	2(11%)	-33.8	2.43	TR-	18	12(67%)	-35.01	1.36	36/36	128	referential, EEG1, REF_EEG, SCP	0	0	1.21	1.21
VP0155	State of Mind	10:22:31	AM	22	3	FB+			0	0	FB-			0	0	TR+	18	5 (28%)	-10.49	1.88	TR-	18	11 (61%)	-14.83	2.83	36/36	128	referential, EEG1, REF_EEG, SCP	0	0	4.34	4.34
VP0155	State of Mind	10:31:09	AM	22	4	FB+	18	14(78%)	42.25	0.99	FB-	18	12(67%)	-15.83	3.88	TR+			0	0	TR-			0	0	36/36	128	referential, EEG1, REF_EEG, SCP	58.08	58.08	0	0
VP0155	State of Mind	10:05:22	AM	23	1	FB+	18	7 (39%)	9.17	1.74	FB-	18	15(83%)	-54.32	0.77	TR+			0	0	TR-			0	0	36/36	128	referential, EEG1, REF_EEG, SCP	63.49	63.49	0	0
VP0155	State of Mind	10:15:04	AM	23	2	FB+			0	0	FB-			0	0	TR+	18	4 (22%)	-18.33	1.42	TR-	18	13(72%)	-17.78	1.59	36/36	128	referential, EEG1, REF_EEG, SCP	0	0	-0.55	0.55
VP0155	State of Mind	10:24:48	AM	23	3	FB+	9	5 (56%)	35.13	2.35	FB-	9	5 (56%)	-12.97	1.57	TR+	9	4 (44%)	5.98	4.02	TR-	9	1 (11%)	4.02	-0.19	36/36	128	referential, EEG1, REF_EEG, SCP	48.1	48.1	1.96	1.96
VP0155	State of Mind	10:34:37	AM	23	4	FB+	18	13(72%)	45.79	1.2	FB-	18	5 (28%)	6.63	2.32	TR+			0	0	TR-			0	0	36/36	128	referential, EEG1, REF_EEG, SCP	39.16	39.16	0	0
VP0155	State of Mind	10:01:29	AM	24	1	FB+	18	1 (6%)	0.26	-0.01	FB-	18	17(94%)	-64.12	0.41	TR+			0	0	TR-			0	0	36/36	128	referential, EEG1, REF_EEG, SCP	64.38	64.38	0	0
VP0155	State of Mind	10:10:47	AM	24	2	FB+	9	8 (89%)	39.07	2.25	FB-	9	6 (67%)	-60.69	2.06	TR+	9	3 (33%)	-19.38	2.52	TR-	9	5 (56%)	-12.63	0.33	36/36	128	referential, EEG1, REF_EEG, SCP	99.76	99.76	-6.75	6.75
VP0155	State of Mind	10:20:41	AM	24	3	FB+	18	13(72%)	41.86	0.41	FB-	18	8 (44%)	5.08	1.12	TR+			0	0	TR-			0	0	36/36	128	referential, EEG1, REF_EEG, SCP	36.78	36.78	0	0
VP0155	State of Mind	10:30:25	AM	24	4	FB+			0	0	FB-			0	0	TR+	18	6 (33%)	8.89	0.31	TR-	18	10(56%)	-28.32	1.32	36/36	128	referential, EEG1, REF_EEG, SCP	0	0	37.21	37.21
VP0155	State of Mind	10:10:31	AM	25	1	FB+	18	8 (44%)	18.43	-3.43	FB-	18	12(67%)	-50.83	-1.26	TR+			0	0	TR-			0	0	36/36	128	referential, EEG1, REF_EEG, SCP	69.26	69.26	0	0
VP0155	State of Mind	10:21:34	AM	25	2	FB+			0	0	FB-			0	0	TR+	18	9 (50%)	59.19	-0.89	TR-	18	2(11%)	42.57	-0.17	36/36	128	referential, EEG1, REF_EEG, SCP	0	0	16.62	16.62
VP0155	State of Mind	10:32:02	AM	25	3	FB+			0	0	FB-			0	0	TR+	18	13 (72%)	29.52	-1.85	TR-	18	3(17%)	59.26	0.75	36/36	128	referential, EEG1, REF_EEG, SCP	0	0	-29.74	29.74
VP0155	State of Mind	10:41:21	AM	25	4	FB+	18	14(78%)	60.3	1.59	FB-	18	12(67%)	-31.2	-2.97	TR+			0	0	TR-			0	0	36/36	128	referential, EEG1, REF_EEG, SCP	91.5	91.5	0	0
VP0156	State of Mind	05:26:48	PM	1	1	FB+	18	6 (33%)	15.1	1.2	FB-	18	1 (6%)	28.9	1.55	TR+			0	0	TR-			0	0	36/36	128	referential, EEG1, REF_EEG, SCP	-13.8	13.8	0	0
VP0156	State of Mind	05:36:26	PM	1	2	FB+	18	7 (39%)	29.08	1.39	FB-	18	1 (6%)	20.17	1.96	TR+			0	0	TR-			0	0	36/36	128	referential, EEG1, REF_EEG, SCP	8.91	8.91	0	0
VP0156	State of Mind	05:45:11	PM	1	3	FB+	18	5 (28%)	31.45	1.21	FB-	18	2 (11%)	4.94	1.48	TR+			0	0	TR-			0	0	36/36	128	referential, EEG1, REF_EEG, SCP	26.51	26.51	0	0
VP0156	State of Mind	05:16:35	PM	2	1	FB+	18	3(17%)	7.44	1.34	FB-	18	1 (6%)	-2.53	0.82	TR+			0	0	TR-			0	0	36/36	128	referential, EEG1, REF_EEG, SCP	9.97	9.97	0	0
VP0156	State of Mind	05:26:14	PM	2	2	FB+	15	1 (7%)	4.76	1.36	FB-	14	2 (14%)	-13.86	1.65	TR+	4	0 (0%)	14.11	2.9	TR-	3	2 (67%)	-39.03	11.43	36/36	128	referential, EEG1, REF_EEG, SCP	18.62	18.62	53.14	53.14
VP0156	State of Mind	05:36:03	PM	2	3	FB+	15	5 (33%)	17.91	1.84	FB-	14	3 (21%)	-27.37	1.48	TR+	4	0 (0%)	-21.34	5.8	TR-	3	0 (0%)	13.1	3.63	36/36	128	referential, EEG1, REF_EEG, SCP	45.28	45.28	-34.44	34.44
VP0156	State of Mind	05:45:35	PM	2	4	FB+	15	2(13%)	2.28	1.59	FB-	14	3 (21%)	-39.94	0.56	TR+	4	1 (25%)	-4.17	7.31	TR-	3	1 (33%)	-44.43	5.19	36/36	128	referential, EEG1, REF_EEG, SCP	42.22	42.22	40.26	40.26
VP0156	State of Mind	05:15:53	PM	3	1	FB+	15	0 (0%)	-8.72	0.45	FB-	14	2 (14%)	-3.78	1.33	TR+	4	0 (0%)	-2.46	-0.7	TR-	3	0 (0%)	24.52	1.48	36/36	128	referential, EEG1, REF_EEG, SCP	-4.94	4.94	-26.98	26.98
VP0156	State of Mind	05:26:15	PM	3	2	FB+	15	6 (40%)	30.82	2.04	FB-	14	0 (0%)	26.42	-0.08	TR+	4	1 (25%)	38.94	10.28	TR-	3	0 (0%)	29.25	4.14	36/36	128	referential, EEG1, REF_EEG, SCP	4.4	4.4	9.69	9.69
VP0156	State of Mind	05:35:11	PM	3	3	FB+	15	2(13%)	19.58	1.46	FB-	14	2 (14%)	-1.34	1.47	TR+	4	1 (25%)	17.79	9.33	TR-	3	1 (33%)	-18.27	10.08	36/36	128	referential, EEG1, REF_EEG, SCP	20.92	20.92	36.06	36.06
VP0156	State of Mind	05:43:41	PM	3	4	FB+	15	2(13%)	8.81	0.87	FB-	14	1 (7%)	1.51	0.64	TR+	4	0 (0%)	-19.82	0.06	TR-	3	0 (0%)	-4.9	0.23	36/36	128	referential, EEG1, REF_EEG, SCP	7.3	7.3	-14.92	14.92
VP0156	State of Mind	05:14:12	PM	4	1	FB+	15	11 (73%)	77.36	0.64	FB-	14	1 (7%)	51.05	2.82	TR+	4	3 (75%)	56.27	-4.38	TR-	3	0 (0%)	74.87	2.29	36/36	128	referential, EEG1, REF_EEG, SCP	26.31	26.31	-18.6	18.6
VP0156	State of Mind	05:24:29	PM	4	2	FB+	15	2(13%)	11.57	0.21	FB-	14	1 (7%)	18.63	3.53	TR+	4	1 (25%)	20.98	10.93	TR-	3	0 (0%)	31.4	-10.14	36/36	128	referential, EEG1, REF_EEG, SCP	-7.06	7.06	-10.42	10.42
VP0156	State of Mind	05:33:58	PM	4	3	FB+	15	1 (7%)	-4.29	0.77	FB-	14	0 (0%)	4.16	0.44	TR+	4	0 (0%)	-19.9	1.95	TR-	3	0 (0%)	16.42	-6.83	36/36	128	referential, EEG1, REF_EEG, SCP	-8.45	8.45	-36.32	36.32
VP0156	State of Mind	05:44:05	PM	4	4	FB+	15	0 (0%)	-14.41	0.8	FB-	14	1 (7%)	16.42	1.17	TR+	4	1 (25%)	-13.11	3.9	TR-	3	0 (0%)	18.42	4.1	36/36	128	referential, EEG1, REF_EEG, SCP	-30.83	30.83	-31.53	31.53
VP0156	State of Mind	03:08:51	PM	5	1	FB+	15	7 (47%)	38.7	1.75	FB-	14	0 (0%)	57.65	2.41	TR+	4	2 (50%)	49.33	14.59	TR-	3	0 (0%)	56.77	17.51	36/36	128	referential, EEG1, REF_EEG, SCP	-18.95	18.95	-7.44	7.44
VP0156	State of Mind	03:19:13	PM	5	2	FB+	15	0 (0%)	-10.05	0.78	FB-	14	1 (7%)	-12.75	1.59	TR+	4	0 (0%)	-16.58	7.81	TR-	3	1 (33%)	-16.83	17.42	36/36	128	referential, EEG1, REF_EEG, SCP	2.7	2.7	0.25	0.25
VP0156	State of Mind	03:28:18	PM	5	3	FB+	15	0 (0%)	-9.06	1.19	FB-	14	3 (21%)	-25.21	1.22	TR+	4	0 (0%)	1.74	4.12	TR-	3	1 (33%)	-29.81	13.09	36/36	128	referential, EEG1, REF_EEG, SCP	16.15	16.15	31.55	31.55
VP0156	State of Mind	03:38:32	PM	5	4	FB+	15	2(13%)	10.91	2.03	FB-	14	4 (29%)	-15.82	1.92	TR+	4	0 (0%)	8	0.97	TR-	3	1 (33%)	-16.93	9.16	36/36	128	referential, EEG1, REF_EEG, SCP	26.73	26.73	24.93	24.93
VP0156	State of Mind	05:12:32	PM	6	1	FB+	15	2(13%)	-5.58	0.74	FB-	14	0 (0%)	4.31	1.28	TR+	4	2 (50%)	-16.63	-6.01	TR-	3	0 (0%)	15.71	15.16	36/36	128	referential, EEG1, REF_EEG, SCP	-9.89	9.89	-32.34	32.34
VP0156	State of Mind	05:23:35	PM	6	2	FB+	15	0 (0%)	-4.1	0.66	FB-	14	0 (0%)	0.98	0.65	TR+	4	1 (25%)	-6.97	1.98	TR-	3	0 (0%)	16.87	7.85	36/36	128	referential, EEG1, REF_EEG, SCP	-5.08	5.08	-23.84	23.84
VP0156	State of Mind	05:31:36	PM	6	3	FB+	15	0 (0%)	1.79	0.96	FB-	14	0 (0%)	5.35	0.92	TR+	4	1 (25%)	14.5	9.82	TR-	3	0 (0%)	50.85	1.03	36/36	128	referential, EEG1, REF_EEG, SCP	-3.56	3.56	-36.35	36.35
VP0156	State of Mind	05:39:45	PM	6	4	FB+	15	1 (7%)	2.16	0.89	FB-	14	0 (0%)	4.33	0.61	TR+	4	1 (25%)	13.06	3.62	TR-	3	0 (0%)	7.61	5.46	36/36	128	referential, EEG1, REF_EEG, SCP	-2.17	2.17	5.45	5.45
VP0156	State of Mind	03:09:04	PM	7	1	FB+	15	8 (53%)	59.23	2.98	FB-	14	0 (0%)	59.51	2.23	TR+	4	1 (25%)	8.05	1.24	TR-	3	0 (0%)	18.43	8.88	36/36	128	referential, EEG1, REF_EEG, SCP	-0.28	0.28	-10.38	10.38
VP0156	State of Mind	03:18:01	PM	7	2	FB+	15	7 (47%)	38.59	0.85	FB-	14	0 (0%)	21.37	1.91	TR+	4	2 (50%)	35.83	9.86	TR-	3	0 (0%)	1.81	2.83	36/36	128	referential, EEG1, REF_EEG, SCP	17.22	17.22	34.02	34.02
VP0156	State of Mind	03:26:32	PM	7	3	FB+	15	2(13%)	19.06	0.75	FB-	14	0 (0%)	15.44	0.78	TR+	4	1 (25%)	-0.2	10.13	TR-	3	0 (0%)	-2.65	0.21	36/36	128	referential, EEG1, REF_EEG, SCP	3.62	3.62	2.45	2.45
VP0156	State of Mind	03:37:15	PM	7	4	FB+	15	1 (7%)	15.4	0.72	FB-	14	0 (0%)	12.9	1.52	TR+	4	1 (25%)	-1.8	6.59	TR-	3	0 (0%)	11.01	-0.43	36/36	128	referential, EEG1, REF_EEG, SCP	2.5	2.5	-12.81	12.81
VP0156	State of Mind	05:10:48	PM	8	1	FB+	18	0 (0%)	2.58	0.45	FB-	18	0 (0%)	7.01	0.08	TR+			0	0	TR-			0	0	36/36	128	referential, EEG1, REF_EEG, SCP	-4.43	4.43	0	0
VP0156	State of Mind	05:19:23	PM	8	2	FB+	15	6 (40%)	9.76	0.4	FB-	14	1 (7%)	15.05	0.07	TR+	4	3 (75%)	11.89	3.91	TR-	3	0 (0%)	8.27	4.1	36/36	128	referential, EEG1, REF_EEG, SCP	-5.29	5.29	3.62	3.62
VP0156	State of Mind	05:28:18	PM	8	3	FB+	15	1 (7%)	9.1	0.01	FB-	14	0 (0%)	-1.03	0.72	TR+	4	0 (0%)	-9.23	1.59	TR-	3	0 (0%)	0	-1.68	36/36	128	referential, EEG1, REF_EEG, SCP	10.13	10.13	-9.23	9.23
VP0156	State of Mind	05:36:45	PM	8	4	FB+	11	0 (0%)	-1.47	1.36	FB-	11	1 (9%)	2.25	1.66	TR+	7	0 (0%)	-13.26	1.98	TR-	7	0 (0%)	6.65	1.22	36/36	128	referential, EEG1, REF_EEG, SCP	-3.72	3.72	-19.91	19.91
VP0156	State of Mind	05:15:45	PM	9	1	FB+	11	0 (0%)	8.36	0.75	FB-	11	0 (0%)	9.66	-0.49	TR+	7	0 (0%)	6.18	2.27	TR-	7	0 (0%)	23.5	1.13	36/36	128	referential, EEG1, REF_EEG, SCP	-1.3	1.3	-17.32	17.32
VP0156	State of Mind	05:24:17	PM	9	2	FB+	11	0 (0%)	11.66	0.79	FB-	11	0 (0%)	13.77	0.47	TR+	7	0 (0%)	6.53	1.59	TR-	7	0 (0%)	3.78	0.95	36/36	128	referential, EEG1, REF_EEG, SCP	-2.11	2.11	2.75	2.75
VP0156	State of Mind	05:32:12	PM	9	3	FB+	11	3 (27%)	-4.26	0.21	FB-	11	6 (55%)	-12.24	0.79	TR+	7	3 (43%)	3.72	0.99	TR-	7	2 (29%)	-2.99	0.72	36/36	128	referential, EEG1, REF_EEG, SCP	7.98	7.98	6.71	6.71
VP0156	State of Mind	05:40:33	PM	9	4	FB+	11	1 (9%)	-8.26	0.86	FB-	11	8 (73%)	-9.36	0.57	TR+	7	2 (29%)	4.28	1.63	TR-	7	3 (43%)	-6.19	1.49	36/36	128	referential, EEG1, REF_EEG, SCP	1.1	1.1	10.47	10.47
VP0156	State of Mind	02:57:41	PM	10	1	FB+	11	4 (36%)	-3.21	3.84	FB-	11	5 (45%)	-3.31	2.81	TR+	7	5 (71%)	14.67	2.3	TR-	7	1 (14%)	21.46	4.18	36/36	128	referential, EEG1, REF_EEG, SCP	0.1	0.1	-6.79	6.79
VP0156	State of Mind	03:11:03	PM	10	2	FB+	11	0 (0%)	-19.83	0.54	FB-	11	8 (73%)	-12.23	0.19	TR+	7	0 (0%)	-36.08	3.59	TR-	7	5(71%)	-21.27	2.77	36/36	128	referential, EEG1, REF_EEG, SCP	-7.6	7.6	-14.81	14.81
VP0156	State of Mind	03:21:08	PM	10	3	FB+	11	0 (0%)	-5.27	1.08	FB-	11	1 (9%)	-15.14	1.18	TR+	7	0 (0%)	-19.67	1.06	TR-	7	0 (0%)	-11.47	1.42	36/36	128	referential, EEG1, REF_EEG, SCP	9.87	9.87	-8.2	8.2
VP0156	State of Mind	03:29:01	PM	10	4	FB+	11	0 (0%)	-7.87	1.06	FB-	11	4 (36%)	-28.73	1.17	TR+	7	0 (0%)	-19.58	0.95	TR-	7	0 (0%)	-11.75	2.16	36/36	128	referential, EEG1, REF_EEG, SCP	20.86	20.86	-7.83	7.83
VP0156	State of Mind	05:13:55	PM	11	1	FB+	18	14(78%)	16.83	0.73	FB-	18	2 (11%)	17.27	0.75	TR+			0	0	TR-			0	0	36/36	128	referential, EEG1, REF_EEG, SCP	-0.44	0.44	0	0
VP0156	State of Mind	05:22:56	PM	11	2	FB+	11	7 (64%)	32.39	1.04	FB-	11	1 (9%)	-2.09	-1.19	TR+	7	4 (57%)	17.88	2.8	TR-	7	0 (0%)	13.12	3.76	36/36	128	referential, EEG1, REF_EEG, SCP	34.48	34.48	4.76	4.76
VP0156	State of Mind	05:32:33	PM	11	3	FB+	11	3 (27%)	14.65	0.89	FB-	11	6 (55%)	-17.9	2.5	TR+	7	1 (14%)	14.85	1.8	TR-	7	4 (57%)	-20.96	1.51	36/36	128	referential, EEG1, REF_EEG, SCP	32.55	32.55	35.81	35.81
VP0156	State of Mind	05:42:12	PM	11	4	FB+	11	2(18%)	8.92	1.68	FB-	11	5 (45%)	-29.79	1.28	TR+	7	0 (0%)	1.37	-0.29	TR-	7	4 (57%)	-27.35	1	36/36	128	referential, EEG1, REF_EEG, SCP	38.71	38.71	28.72	28.72
VP0156	State of Mind	02:56:30	PM	12	1	FB+	18	8 (44%)	27.3	2.94	FB-	18	0 (0%)	29.61	0.9	TR+			0	0	TR-			0	0	36/36	128	referential, EEG1, REF_EEG, SCP	-2.31	2.31	0	0
VP0156	State of Mind	03:05:54	PM	12	2	FB+	11	2(18%)	21.53	3.12	FB-	11	2 (18%)	5.87	3.57	TR+	7	2 (29%)	28.27	6.8	TR-	7	1 (14%)	38.24	6.75	36/36	128	referential, EEG1, REF_EEG, SCP	15.66	15.66	-9.97	9.97
VP0156	State of Mind	03:15:11	PM	12	3	FB+	11	2(18%)	1.91	1.9	FB-	11	3 (27%)	-20.29	1.35	TR+	7	0 (0%)	-16.5	1.87	TR-	7	1 (14%)	4.99	3.97	36/36	128	referential, EEG1, REF_EEG, SCP	22.2	22.2	-21.49	21.49
VP0156	State of Mind	03:24:25	PM	12	4	FB+	11	2(18%)	-13.64	2.78	FB-	11	4 (36%)	-15.06	1.14	TR+	7	1 (14%)	9.12	3.16	TR-	7	1 (14%)	2.04	3.58	36/36	128	referential, EEG1, REF_EEG, SCP	1.42	1.42	7.08	7.08
VP0156	State of Mind	04:58:14	PM	13	1	FB+	18	0 (0%)	11.63	0.46	FB-	18	0 (0%)	21.45	1.04	TR+			0	0	TR-			0	0	36/36	128	referential, EEG1, REF_EEG, SCP	-9.82	9.82	0	0
VP0156	State of Mind	05:06:45	PM	13	2	FB+	9	0 (0%)	8.07	0.81	FB-	9	1 (11%)	4.25	1.82	TR+	9	0 (0%)	2.43	2.45	TR-	9	0 (0%)	15.83	1.43	36/36	128	referential, EEG1, REF_EEG, SCP	3.82	3.82	-13.4	13.4
VP0156	State of Mind	05:14:54	PM	13	3	FB+	9	0 (0%)	9.48	-0.55	FB-	9	0 (0%)	14.71	2.67	TR+	9	2 (22%)	3.36	1.96	TR-	9	0 (0%)	-3.21	1.44	36/36	128	referential, EEG1, REF_EEG, SCP	-5.23	5.23	6.57	6.57
VP0156	State of Mind	05:23:35	PM	13	4	FB+	11	2(18%)	4.01	0.83	FB-	11	1 (9%)	0.12	1.74	TR+	7	2 (29%)	17.7	3	TR-	7	0 (0%)	1.56	0.54	36/36	128	referential, EEG1, REF_EEG, SCP	3.89	3.89	16.14	16.14
VP0156	State of Mind	05:15:49	PM	14	1	FB+	11	1 (9%)	-7.44	1.04	FB-	11	2 (18%)	-7.13	1.16	TR+	7	2 (29%)	5.08	-0.13	TR-	7	1 (14%)	-2.77	0.73	36/36	128	referential, EEG1, REF_EEG, SCP	-0.31	0.31	7.85	7.85
VP0156	State of Mind	05:24:51	PM	14	2	FB+	11	5 (45%)	36.28	1.4	FB-	11	0 (0%)	38.43	1.44	TR+	7	5 (71%)	48.21	1.67	TR-	7	0 (0%)	49.35	0.13	36/36	128	referential, EEG1, REF_EEG, SCP	-2.15	2.15	-1.14	1.14
VP0156	State of Mind	05:33:52	PM	14	3	FB+	11	2(18%)	1.9	-0.69	FB-	11	2 (18%)	0.37	7.62	TR+	7	1 (14%)	-3.52	-2.24	TR-	7	1 (14%)	29.84	-0.22	36/36	128	referential, EEG1, REF_EEG, SCP	1.53	1.53	-33.36	33.36
VP0156	State of Mind	05:44:22	PM	14	4	FB+	11	2(18%)	6.19	1.61	FB-	11	1 (9%)	-3.4	1.5	TR+	7	1 (14%)	13.22	2.75	TR-	7	2 (29%)	-13.58	2.58	36/36	128	referential, EEG1, REF_EEG, SCP	9.59	9.59	26.8	26.8
VP0156	State of Mind	02:57:41	PM	15	1	FB+	11	2(18%)	12.84	2.21	FB-	11	0 (0%)	15.85	0.34	TR+	7	2 (29%)	12.73	4.76	TR-	7	2 (29%)	-18.39	5.37	36/36	128	referential, EEG1, REF_EEG, SCP	-3.01	3.01	31.12	31.12
VP0156	State of Mind	03:06:51	PM	15	2	FB+	11	3 (27%)	-3.11	4.08	FB-	11	1 (9%)	16.94	1.3	TR+	7	3 (43%)	22.64	2.14	TR-	7	0 (0%)	14.16	-0.59	36/36	128	referential, EEG1, REF_EEG, SCP	-20.05	20.05	8.48	8.48
VP0156	State of Mind	03:16:18	PM	15	3	FB+	11	2(18%)	5.97	0.96	FB-	11	3 (27%)	-11.61	2.47	TR+	7	4 (57%)	29.36	4.12	TR-	7	1 (14%)	-3.07	3.58	36/36	128	referential, EEG1, REF_EEG, SCP	17.58	17.58	32.43	32.43
VP0156	State of Mind	03:25:39	PM	15	4	FB+	11	2(18%)	8.74	1.99	FB-	11	2 (18%)	-3.85	1.9	TR+	7	4 (57%)	29.63	2.04	TR-	7	3 (43%)	-9.46	3.44	36/36	128	referential, EEG1, REF_EEG, SCP	12.59	12.59	39.09	39.09
VP0156	State of Mind	04:34:19	PM	16	1	FB+	15	3 (20%)	39.54	-0.08	FB-	14	0 (0%)	30.22	0.89	TR+	4	3 (75%)	55.22	0.24	TR-	3	0 (0%)	33.92	3.98	36/36	128	referential, EEG1, REF_EEG, SCP	9.32	9.32	21.3	21.3
VP0156	State of Mind	04:43:26	PM	16	2	FB+	9	0 (0%)	7.86	0.38	FB-	9	0 (0%)	14.56	1.09	TR+	9	1 (11%)	25.72	1.78	TR-	9	0 (0%)	17.94	0.01	36/36	128	referential, EEG1, REF_EEG, SCP	-6.7	6.7	7.78	7.78
VP0156	State of Mind	04:51:42	PM	16	3	FB+	9	0 (0%)	1.82	0.65	FB-	9	0 (0%)	-7.53	0.74	TR+	9	0 (0%)	-0.26	1.47	TR-	9	1 (11%)	-6.6	1.59	36/36	128	referential, EEG1, REF_EEG, SCP	9.35	9.35	6.34	6.34
VP0156	State of Mind	04:59:49	PM	16	4	FB+	9	0 (0%)	-6.98	1.5	FB-	9	0 (0%)	-8.84	1.11	TR+	9	0 (0%)	-8.66	0.61	TR-	9	0 (0%)	-10.09	1.43	36/36	128	referential, EEG1, REF_EEG, SCP	1.86	1.86	1.43	1.43
VP0156	State of Mind	04:15:43	PM	17	1	FB+	9	3 (33%)	15.29	1.78	FB-	9	1 (11%)	10.26	2.42	TR+	9	4 (44%)	21.7	0.98	TR-	9	0 (0%)	8.37	0.77	36/36	128	referential, EEG1, REF_EEG, SCP	5.03	5.03	13.33	13.33
VP0156	State of Mind	04:24:19	PM	17	2	FB+	9	3 (33%)	19.16	2.61	FB-	9	1 (11%)	10.49	2.17	TR+	9	2 (22%)	4.3	2.83	TR-	9	1 (11%)	13.89	3.06	36/36	128	referential, EEG1, REF_EEG, SCP	8.67	8.67	-9.59	9.59
VP0156	State of Mind	04:32:49	PM	17	3	FB+	9	3 (33%)	-4.67	2.5	FB-	9	1 (11%)	14.78	2.09	TR+	9	2 (22%)	-2.93	0.87	TR-	9	0 (0%)	7.56	0.61	36/36	128	referential, EEG1, REF_EEG, SCP	-19.45	19.45	-10.49	10.49
VP0156	State of Mind	04:41:26	PM	17	4	FB+	9	5 (56%)	14.91	1.65	FB-	9	1 (11%)	-7.3	1.69	TR+	9	3 (33%)	15.55	2.02	TR-	9	1 (11%)	-1.92	1.2	36/36	128	referential, EEG1, REF_EEG, SCP	22.21	22.21	17.47	17.47
VP0156	State of Mind	10:18:27	AM	18	1	FB+	9	3 (33%)	29.87	8.92	FB-	9	0 (0%)	46.45	10.66	TR+	9	3 (33%)	49.51	10.44	TR-	9	1 (11%)	59.84	10.26	36/36	128	referential, EEG1, REF_EEG, SCP	-16.58	16.58	-10.33	10.33
VP0156	State of Mind	10:27:51	AM	18	2	FB+	9	2 (22%)	53.18	14.6	FB-	9	0 (0%)	0.73	1.52	TR+	9	1 (11%)	1.71	2.23	TR-	9	3 (33%)	-11.28	2.45	36/36	128	referential, EEG1, REF_EEG, SCP	52.45	52.45	12.99	12.99
VP0156	State of Mind	10:36:48	AM	18	3	FB+	9	0 (0%)	-2.44	1.17	FB-	9	0 (0%)	-2.91	1.86	TR+	9	0 (0%)	-4.66	0.52	TR-	9	0 (0%)	-1.05	1.96	36/36	128	referential, EEG1, REF_EEG, SCP	0.47	0.47	-3.61	3.61
VP0156	State of Mind	10:45:54	AM	18	4	FB+	9	0 (0%)	-3.72	1.13	FB-	9	0 (0%)	17.73	3.39	TR+	9	0 (0%)	-10.07	1.15	TR-	9	2 (22%)	-14.25	1.58	36/36	128	referential, EEG1, REF_EEG, SCP	-21.45	21.45	4.18	4.18
VP0156	State of Mind	05:16:39	PM	19	1	FB+	9	9 (100%)	88.77	1.51	FB-	9	0 (0%)	50.96	2.51	TR+	9	8 (89%)	81.18	1.79	TR-	9	0 (0%)	35.51	1.76	36/36	128	referential, EEG1, REF_EEG, SCP	37.81	37.81	45.67	45.67
VP0156	State of Mind	05:26:01	PM	19	2	FB+	9	1 (11%)	0.71	0.67	FB-	9	1 (11%)	10.62	1.82	TR+	9	1 (11%)	2.46	1.77	TR-	9	0 (0%)	3.56	1.56	36/36	128	referential, EEG1, REF_EEG, SCP	-9.91	9.91	-1.1	1.1
VP0156	State of Mind	05:34:38	PM	19	3	FB+	9	0 (0%)	8.3	0.87	FB-	9	0 (0%)	2.64	-0.96	TR+	9	0 (0%)	-4.45	1.01	TR-	9	1 (11%)	-6.65	1.1	36/36	128	referential, EEG1, REF_EEG, SCP	5.66	5.66	2.2	2.2
VP0156	State of Mind	05:43:31	PM	19	4	FB+	9	0 (0%)	8.44	1.1	FB-	9	0 (0%)	-2.58	1.16	TR+	9	0 (0%)	-2.73	1.31	TR-	9	1 (11%)	-2.54	1.42	36/36	128	referential, EEG1, REF_EEG, SCP	11.02	11.02	-0.19	0.19
VP0156	State of Mind	04:59:31	PM	20	1	FB+	9	1 (11%)	15.25	0.75	FB-	9	0 (0%)	16.91	1.85	TR+	9	2 (22%)	14.5	1.55	TR-	9	0 (0%)	36.76	0.94	36/36	128	referential, EEG1, REF_EEG, SCP	-1.66	1.66	-22.26	22.26
VP0156	State of Mind	05:09:22	PM	20	2	FB+	9	2 (22%)	9.31	1.28	FB-	9	0 (0%)	14.66	2.05	TR+	9	0 (0%)	9.44	1.41	TR-	9	0 (0%)	6.03	2.17	36/36	128	referential, EEG1, REF_EEG, SCP	-5.35	5.35	3.41	3.41
VP0156	State of Mind	05:16:44	PM	20	3	FB+	9	2 (22%)	8.78	2.4	FB-	9	1 (11%)	2.03	1.72	TR+	9	0 (0%)	7.83	1.75	TR-	9	0 (0%)	-5.17	1.99	36/36	128	referential, EEG1, REF_EEG, SCP	6.75	6.75	13	13
VP0156	State of Mind	05:24:10	PM	20	4	FB+	9	1 (11%)	-0.8	1.43	FB-	9	1 (11%)	-12.76	1.53	TR+	9	0 (0%)	-1	0.83	TR-	9	0 (0%)	-11.72	2.14	36/36	128	referential, EEG1, REF_EEG, SCP	11.96	11.96	10.72	10.72
VP0156	State of Mind	04:50:18	PM	21	1	FB+	9	2 (22%)	4.71	0.87	FB-	9	0 (0%)	13.34	1.19	TR+	9	2 (22%)	13.69	6.92	TR-	9	1 (11%)	8.51	1.89	36/36	128	referential, EEG1, REF_EEG, SCP	-8.63	8.63	5.18	5.18
VP0156	State of Mind	04:58:52	PM	21	2	FB+	9	0 (0%)	-26.2	0.28	FB-	9	5 (56%)	-41.31	1.59	TR+	9	1 (11%)	-4.09	1.32	TR-	9	4 (44%)	-47.35	2.05	36/36	128	referential, EEG1, REF_EEG, SCP	15.11	15.11	43.26	43.26
VP0156	State of Mind	05:08:29	PM	21	3	FB+	9	0 (0%)	-6.88	1.38	FB-	9	6 (67%)	-49.7	0.94	TR+	9	0 (0%)	-12.98	0.43	TR-	9	3 (33%)	-32.58	3.91	36/36	128	referential, EEG1, REF_EEG, SCP	42.82	42.82	19.6	19.6
VP0156	State of Mind	05:16:00	PM	21	4	FB+	9	0 (0%)	2.43	1	FB-	9	5 (56%)	-43.97	1.74	TR+	9	0 (0%)	-11.01	1.08	TR-	9	2 (22%)	-35.33	1.22	36/36	128	referential, EEG1, REF_EEG, SCP	46.4	46.4	24.32	24.32
VP0156	State of Mind	02:52:11	PM	22	1	FB+	9	5 (56%)	49.05	1.56	FB-	9	0 (0%)	25.66	1.28	TR+	9	2 (22%)	29.71	0.63	TR-	9	0 (0%)	26.93	0.8	36/36	128	referential, EEG1, REF_EEG, SCP	23.39	23.39	2.78	2.78
VP0156	State of Mind	03:01:38	PM	22	2	FB+	9	1 (11%)	-1.07	0.96	FB-	9	1 (11%)	29.73	6.71	TR+	9	2 (22%)	4	2.68	TR-	9	1 (11%)	-9.46	1.58	36/36	128	referential, EEG1, REF_EEG, SCP	-30.8	30.8	13.46	13.46
VP0156	State of Mind	03:11:16	PM	22	3	FB+	9	1 (11%)	19.79	1.1	FB-	9	1 (11%)	1.22	1.87	TR+	9	5 (56%)	43.6	1.02	TR-	9	0 (0%)	19.48	0.8	36/36	128	referential, EEG1, REF_EEG, SCP	18.57	18.57	24.12	24.12
VP0156	State of Mind	03:20:48	PM	22	4	FB+	9	3 (33%)	3.31	4.14	FB-	9	0 (0%)	15.95	1.26	TR+	9	5 (56%)	37.53	0.32	TR-	9	0 (0%)	26.54	0.34	36/36	128	referential, EEG1, REF_EEG, SCP	-12.64	12.64	10.99	10.99
VP0156	State of Mind	04:59:35	PM	23	1	FB+	9	3 (33%)	39.72	-0.66	FB-	9	0 (0%)	25.99	2.12	TR+	9	5 (56%)	39.74	0.15	TR-	9	0 (0%)	22.06	-0.88	36/36	128	referential, EEG1, REF_EEG, SCP	13.73	13.73	17.68	17.68
VP0156	State of Mind	05:07:48	PM	23	2	FB+	9	6 (67%)	68.05	1.99	FB-	9	0 (0%)	51.66	0.86	TR+	9	8 (89%)	63.95	0.43	TR-	9	0 (0%)	51.75	0.59	36/36	128	referential, EEG1, REF_EEG, SCP	16.39	16.39	12.2	12.2
VP0156	State of Mind	05:20:15	PM	23	3	FB+	9	4 (44%)	28.07	2.82	FB-	9	0 (0%)	27.16	-0.37	TR+	9	4 (44%)	52.25	1.54	TR-	9	0 (0%)	38.26	1.17	36/36	128	referential, EEG1, REF_EEG, SCP	0.91	0.91	13.99	13.99
VP0156	State of Mind	05:28:01	PM	23	4	FB+	9	1 (11%)	10.88	-0.21	FB-	9	1 (11%)	-2.44	0.27	TR+	9	2 (22%)	35.35	0.88	TR-	9	0 (0%)	17.17	-0.93	36/36	128	referential, EEG1, REF_EEG, SCP	13.32	13.32	18.18	18.18
VP0156	State of Mind	05:24:46	PM	24	1	FB+	9	8 (89%)	66.98	1.81	FB-	9	0 (0%)	24.95	1.18	TR+	9	3 (33%)	30.84	1.51	TR-	9	0 (0%)	18.72	0.88	36/36	128	referential, EEG1, REF_EEG, SCP	42.03	42.03	12.12	12.12
VP0156	State of Mind	05:33:50	PM	24	2	FB+	9	5 (56%)	54.02	2.83	FB-	9	0 (0%)	63.68	0.94	TR+	9	5 (56%)	53.2	2.22	TR-	9	0 (0%)	22.64	1.56	36/36	128	referential, EEG1, REF_EEG, SCP	-9.66	9.66	30.56	30.56
VP0156	State of Mind	05:42:08	PM	24	3	FB+	9	3 (33%)	39.97	-0.19	FB-	9	0 (0%)	-6.87	1.15	TR+	9	5 (56%)	53.93	-1.83	TR-	9	1 (11%)	1.47	-4.01	36/36	128	referential, EEG1, REF_EEG, SCP	46.84	46.84	52.46	52.46
VP0156	State of Mind	05:49:39	PM	24	4	FB+	9	2 (22%)	30.65	1.69	FB-	9	1 (11%)	-1.63	3.52	TR+	9	3 (33%)	35.69	0.73	TR-	9	0 (0%)	0.67	1.6	36/36	128	referential, EEG1, REF_EEG, SCP	32.28	32.28	35.02	35.02
VP0156	State of Mind	05:16:51	PM	25	1	FB+	9	1 (11%)	10.63	0.88	FB-	9	8 (89%)	-36.63	1.64	TR+	9	1 (11%)	4.83	1.82	TR-	9	3 (33%)	-33.83	3.15	36/36	128	referential, EEG1, REF_EEG, SCP	47.26	47.26	38.66	38.66
VP0156	State of Mind	05:25:44	PM	25	2	FB+	9	1 (11%)	-0.55	1.83	FB-	9	8 (89%)	-50.27	-0.99	TR+	9	1 (11%)	-0.86	1.68	TR-	9	5 (56%)	-49.56	1.15	36/36	128	referential, EEG1, REF_EEG, SCP	49.72	49.72	48.7	48.7
VP0156	State of Mind	05:35:03	PM	25	3	FB+	9	2 (22%)	12.04	-0.37	FB-	9	8 (89%)	-57.1	-0.04	TR+	9	1 (11%)	7.74	0.79	TR-	9	7 (78%)	-57.02	1.55	36/36	128	referential, EEG1, REF_EEG, SCP	69.14	69.14	64.76	64.76
VP0156	State of Mind	05:44:27	PM	25	4	FB+	9	0 (0%)	4.24	1.77	FB-	9	8 (89%)	-53.14	1.36	TR+	9	0 (0%)	-2.71	1.49	TR-	9	7 (78%)	-57.69	-0.08	36/36	128	referential, EEG1, REF_EEG, SCP	57.38	57.38	54.98	54.98
VP0156	State of Mind	11:17:42	AM	26	1	FB+	9	1 (11%)	8.05	1.38	FB-	9	1 (11%)	-3.7	1.06	TR+	9	1 (11%)	12.44	0.88	TR-	9	2 (22%)	9.3	0.88	36/36	128	referential, EEG1, REF_EEG, SCP	11.75	11.75	3.14	3.14
VP0156	State of Mind	11:25:54	AM	26	2	FB+	9	1 (11%)	2.01	1.4	FB-	9	3 (33%)	-11.11	1.09	TR+	9	0 (0%)	-15.95	0.91	TR-	9	3 (33%)	-3.08	1.78	36/36	128	referential, EEG1, REF_EEG, SCP	13.12	13.12	-12.87	12.87
VP0156	State of Mind	11:34:20	AM	26	3	FB+	9	1 (11%)	-5.66	-0.14	FB-	9	2 (22%)	-23.58	1.28	TR+	9	0 (0%)	-9.22	1.39	TR-	9	4 (44%)	-17.24	0.33	36/36	128	referential, EEG1, REF_EEG, SCP	17.92	17.92	8.02	8.02
VP0156	State of Mind	11:42:32	AM	26	4	FB+	9	0 (0%)	-7.95	-0.06	FB-	9	1 (11%)	-2.44	1.32	TR+	9	1 (11%)	-5.55	3.53	TR-	9	2 (22%)	-4.42	0.66	36/36	128	referential, EEG1, REF_EEG, SCP	-5.51	5.51	-1.13	1.13
VP0156	State of Mind	12:08:19	PM	27	1	FB+	9	2 (22%)	-0.6	2.61	FB-	9	1 (11%)	-4	0.81	TR+	9	0 (0%)	-33.35	1.04	TR-	9	4 (44%)	-12.4	2.01	36/36	128	referential, EEG1, REF_EEG, SCP	3.4	3.4	-20.95	20.95
VP0156	State of Mind	12:17:39	PM	27	2	FB+	9	0 (0%)	-9.24	1.95	FB-	9	3 (33%)	-13.58	2.87	TR+	9	0 (0%)	-16.87	2.13	TR-	9	3 (33%)	-3.57	1.73	36/36	128	referential, EEG1, REF_EEG, SCP	4.34	4.34	-13.3	13.3
VP0156	State of Mind	12:26:57	PM	27	3	FB+	9	1 (11%)	-14.16	3.95	FB-	9	3 (33%)	2.21	1.27	TR+	9	0 (0%)	-14.3	1.67	TR-	9	3 (33%)	-32.07	2.29	36/36	128	referential, EEG1, REF_EEG, SCP	-16.37	16.37	17.77	17.77
VP0156	State of Mind	12:35:12	PM	27	4	FB+	9	2 (22%)	0.79	1.9	FB-	9	4 (44%)	-9.61	2.42	TR+	9	2 (22%)	-2.56	2.38	TR-	9	4 (44%)	-13.9	0.85	36/36	128	referential, EEG1, REF_EEG, SCP	10.4	10.4	11.34	11.34
VP0157	M/C	03:26:05	PM	1	1	FB+	18	4 (22%)	34.5	0.61	FB-	18	0 (0%)	35.88	1.51	TR+			0	0	TR-			0	0	36/36	128	referential, EEG1, REF_EEG, SCP	-1.38	1.38	0	0
VP0157	M/C	03:35:54	PM	1	2	FB+	18	3(17%)	16.82	1.15	FB-	18	1 (6%)	18.7	0.91	TR+			0	0	TR-			0	0	36/36	128	referential, EEG1, REF_EEG, SCP	-1.88	1.88	0	0
VP0157	M/C	03:45:03	PM	1	3	FB+	15	6 (40%)	34.61	1.36	FB-	14	0 (0%)	14.61	0.75	TR+	4	0 (0%)	8.23	10.97	TR-	3	0 (0%)	9.32	4.66	36/36	128	referential, EEG1, REF_EEG, SCP	20	20	-1.09	1.09
VP0157	M/C	03:54:44	PM	1	4	FB+	15	4 (27%)	21.23	2.74	FB-	14	5 (36%)	-31.59	2.09	TR+	4	3 (75%)	43.43	11.01	TR-	3	1 (33%)	-10.97	19.29	36/36	128	referential, EEG1, REF_EEG, SCP	52.82	52.82	54.4	54.4
VP0157	M/C	02:23:43	PM	2	1	FB+	15	7 (47%)	50.43	0.51	FB-	14	0 (0%)	18.56	0.26	TR+	4	2 (50%)	31.76	9.74	TR-	3	0 (0%)	-4.31	0.64	36/36	128	referential, EEG1, REF_EEG, SCP	31.87	31.87	36.07	36.07
VP0157	M/C	02:33:12	PM	2	2	FB+	15	2(13%)	17.2	1.29	FB-	14	2 (14%)	-2.66	1.3	TR+	4	1 (25%)	15.11	11.04	TR-	3	1 (33%)	6.08	2.49	36/36	128	referential, EEG1, REF_EEG, SCP	19.86	19.86	9.03	9.03
VP0157	M/C	02:42:27	PM	2	3	FB+	15	3 (20%)	34.04	1.79	FB-	14	0 (0%)	4.11	0.94	TR+	4	3 (75%)	79.86	12.17	TR-	3	1 (33%)	30.04	16.26	36/36	128	referential, EEG1, REF_EEG, SCP	29.93	29.93	49.82	49.82
VP0157	M/C	02:52:01	PM	2	4	FB+	15	12(80%)	64.02	0.99	FB-	14	1 (7%)	16.7	2.37	TR+	4	4(100%)	109.13	1.86	TR-	3	0 (0%)	4.27	0.66	36/36	128	referential, EEG1, REF_EEG, SCP	47.32	47.32	104.86	104.86
VP0157	M/C	05:11:11	PM	3	1	FB+	15	2(13%)	23.38	-0.57	FB-	14	2 (14%)	25.5	1.89	TR+	4	0 (0%)	8.1	2.66	TR-	3	0 (0%)	33.57	7.66	36/36	128	referential, EEG1, REF_EEG, SCP	-2.12	2.12	-25.47	25.47
VP0157	M/C	05:19:34	PM	3	2	FB+	15	0 (0%)	-34.57	1.51	FB-	14	4 (29%)	-16.71	1.86	TR+	4	0 (0%)	-53.81	9.51	TR-	3	1 (33%)	15.29	-3.72	36/36	128	referential, EEG1, REF_EEG, SCP	-17.86	17.86	-69.1	69.1
VP0157	M/C	05:28:50	PM	3	3	FB+	15	8 (53%)	21.83	-0.87	FB-	14	4 (29%)	-5.87	1.09	TR+	4	3 (75%)	64.51	7.13	TR-	3	0 (0%)	7.37	-1.83	36/36	128	referential, EEG1, REF_EEG, SCP	27.7	27.7	57.14	57.14
VP0157	M/C	05:38:12	PM	3	4	FB+	15	13(87%)	79.29	2.1	FB-	14	1 (7%)	-3.14	0.25	TR+	4	3 (75%)	74.6	13.91	TR-	3	1 (33%)	-47.32	-8.74	36/36	128	referential, EEG1, REF_EEG, SCP	82.43	82.43	121.92	121.92
VP0157	M/C	03:09:28	PM	4	1	FB+	15	11 (73%)	77.83	1.56	FB-	14	2 (14%)	-7.11	4.68	TR+	4	4(100%)	121.53	-2.9	TR-	3	1 (33%)	29.38	18.99	36/36	128	referential, EEG1, REF_EEG, SCP	84.94	84.94	92.15	92.15
VP0157	M/C	03:19:20	PM	4	2	FB+	15	12(80%)	85.97	0.72	FB-	14	4 (29%)	91.01	12.54	TR+	4	3 (75%)	157.57	34.24	TR-	3	0 (0%)	75.45	-9.46	36/36	128	referential, EEG1, REF_EEG, SCP	-5.04	5.04	82.12	82.12
VP0157	M/C	03:31:45	PM	4	3	FB+	15	10(67%)	63.13	4.17	FB-	14	1 (7%)	79.44	4.88	TR+	4	3 (75%)	23.08	7.71	TR-	3	2 (67%)	-18.66	21.22	36/36	128	referential, EEG1, REF_EEG, SCP	-16.31	16.31	41.74	41.74
VP0157	M/C	03:43:21	PM	4	4	FB+	15	13(87%)	110.45	1.02	FB-	14	1 (7%)	114.38	5.56	TR+	4	3 (75%)	119.79	8.03	TR-	3	1 (33%)	4.62	61.11	36/36	128	referential, EEG1, REF_EEG, SCP	-3.93	3.93	115.17	115.17
VP0157	M/C	04:49:38	PM	5	1	FB+	15	12(80%)	80.74	0.03	FB-	14	2 (14%)	29.09	2.47	TR+	4	4(100%)	133.59	4.75	TR-	3	1 (33%)	-3.64	-6.81	36/36	128	referential, EEG1, REF_EEG, SCP	51.65	51.65	137.23	137.23
VP0157	M/C	04:59:07	PM	5	2	FB+	15	10(67%)	49.41	0.77	FB-	14	8 (57%)	-22.69	1.55	TR+	4	2 (50%)	40.71	0.9	TR-	3	2 (67%)	-58.42	-5.86	36/36	128	referential, EEG1, REF_EEG, SCP	72.1	72.1	99.13	99.13
VP0157	M/C	03:17:49	PM	6	1	FB+	15	11 (73%)	20.47	0.69	FB-	14	0 (0%)	-8.43	0.2	TR+	4	3 (75%)	75.23	4.42	TR-	3	0 (0%)	-17.48	0.4	36/36	128	referential, EEG1, REF_EEG, SCP	28.9	28.9	92.71	92.71
VP0157	M/C	03:29:53	PM	6	2	FB+	15	6 (40%)	45.62	1.31	FB-	14	3 (21%)	-24.93	-0.1	TR+	4	3 (75%)	68.88	2.29	TR-	3	0 (0%)	-22.32	-2.73	36/36	128	referential, EEG1, REF_EEG, SCP	70.55	70.55	91.2	91.2
VP0157	M/C	03:40:43	PM	6	3	FB+	15	3 (20%)	14.37	2.42	FB-	14	3 (21%)	8.14	0.41	TR+	4	1 (25%)	25.69	4.44	TR-	3	1 (33%)	-13.98	16.03	36/36	128	referential, EEG1, REF_EEG, SCP	6.23	6.23	39.67	39.67
VP0157	M/C	03:50:27	PM	6	4	FB+	15	8 (53%)	17.94	6.73	FB-	14	4 (29%)	12.43	2.42	TR+	4	1 (25%)	22.91	1.45	TR-	3	2 (67%)	-234.7	66.19	36/36	128	referential, EEG1, REF_EEG, SCP	5.51	5.51	257.61	257.61
VP0157	M/C	05:04:21	PM	7	1	FB+	11	11 (100%)	78.62	0.66	FB-	11	0 (0%)	33.5	-4.66	TR+	7	7(100%)	144.79	-2.59	TR-	7	1 (14%)	10.95	0.01	36/36	128	referential, EEG1, REF_EEG, SCP	45.12	45.12	133.84	133.84
VP0157	M/C	05:15:16	PM	7	2	FB+	11	6 (55%)	51.96	-2.08	FB-	11	3 (27%)	-25.21	-4.97	TR+	7	4 (57%)	60.48	0.72	TR-	7	1 (14%)	2.69	7.78	36/36	128	referential, EEG1, REF_EEG, SCP	77.17	77.17	57.79	57.79
VP0157	M/C	05:26:09	PM	7	3	FB+	11	5 (45%)	54.22	0.51	FB-	11	2 (18%)	3.16	-2.31	TR+	7	2 (29%)	62.4	3.58	TR-	7	0 (0%)	49.03	-3.24	36/36	128	referential, EEG1, REF_EEG, SCP	51.06	51.06	13.37	13.37
VP0157	M/C	05:36:48	PM	7	4	FB+	11	4 (36%)	45.49	-0.29	FB-	11	5 (45%)	-33.86	-0.81	TR+	7	2 (29%)	33.58	-4	TR-	7	0 (0%)	25.84	7.07	36/36	128	referential, EEG1, REF_EEG, SCP	79.35	79.35	7.74	7.74
VP0157	M/C	02:58:45	PM	8	1	FB+	11	7 (64%)	59.62	0.35	FB-	11	2 (18%)	35.83	0.21	TR+	7	5 (71%)	83.49	4.62	TR-	7	0 (0%)	-4.86	-1.59	36/36	128	referential, EEG1, REF_EEG, SCP	23.79	23.79	88.35	88.35
VP0157	M/C	03:10:13	PM	8	2	FB+	11	7 (64%)	85.47	1.37	FB-	11	1 (9%)	18.43	0.25	TR+	7	5 (71%)	56.4	3.22	TR-	7	4 (57%)	-66.79	-0.43	36/36	128	referential, EEG1, REF_EEG, SCP	67.04	67.04	123.19	123.19
VP0157	M/C	03:21:07	PM	8	3	FB+	11	8 (73%)	73.18	2.66	FB-	11	3 (27%)	22.68	4.72	TR+	7	4 (57%)	84.51	3.58	TR-	7	2 (29%)	48.79	9.83	36/36	128	referential, EEG1, REF_EEG, SCP	50.5	50.5	35.72	35.72
VP0157	M/C	03:33:03	PM	8	4	FB+	11	10(91%)	91.18	1.79	FB-	11	4 (36%)	-2.05	3.86	TR+	7	5 (71%)	89.94	6.11	TR-	7	2 (29%)	-4.82	6.29	36/36	128	referential, EEG1, REF_EEG, SCP	93.23	93.23	94.76	94.76
VP0157	M/C	03:03:59	PM	9	1	FB+	11	6 (55%)	43.05	0.32	FB-	11	2 (18%)	7.06	-1.58	TR+	7	4 (57%)	60.6	-4.28	TR-	7	0 (0%)	7.77	0.24	36/36	128	referential, EEG1, REF_EEG, SCP	35.99	35.99	52.83	52.83
VP0157	M/C	03:18:20	PM	9	2	FB+	11	7 (64%)	51.41	1.22	FB-	11	2 (18%)	-11.08	0.39	TR+	7	3 (43%)	22.54	1.11	TR-	7	1 (14%)	14.83	-0.33	36/36	128	referential, EEG1, REF_EEG, SCP	62.49	62.49	7.71	7.71
VP0157	M/C	03:27:43	PM	9	3	FB+	11	11 (100%)	64.99	1.43	FB-	11	2 (18%)	-15.02	-0.81	TR+	7	3 (43%)	25.33	3.02	TR-	7	0 (0%)	54.96	-2.78	36/36	128	referential, EEG1, REF_EEG, SCP	80.01	80.01	-29.63	29.63
VP0157	M/C	03:37:59	PM	9	4	FB+	11	7 (64%)	71.38	-2.46	FB-	11	3 (27%)	-17.75	-5.49	TR+	7	5 (71%)	49.92	3.05	TR-	7	0 (0%)	85.36	-10.12	36/36	128	referential, EEG1, REF_EEG, SCP	89.13	89.13	-35.44	35.44
VP0157	M/C	03:09:28	PM	10	1	FB+	11	9 (82%)	104.22	3.49	FB-	11	0 (0%)	59.62	1.49	TR+	7	6 (86%)	141.33	8.95	TR-	7	0 (0%)	49.57	7.36	36/36	128	referential, EEG1, REF_EEG, SCP	44.6	44.6	91.76	91.76
VP0157	M/C	03:18:07	PM	10	2	FB+	11	9 (82%)	60.21	1.69	FB-	11	2 (18%)	6.66	1.92	TR+	7	6 (86%)	86.35	11.5	TR-	7	0 (0%)	22.47	-2.22	36/36	128	referential, EEG1, REF_EEG, SCP	53.55	53.55	63.88	63.88
VP0157	M/C	03:28:08	PM	10	3	FB+	11	9 (82%)	84.88	3.06	FB-	11	2 (18%)	20.27	3.36	TR+	7	4 (57%)	54.07	9.92	TR-	7	2 (29%)	21.37	2.12	36/36	128	referential, EEG1, REF_EEG, SCP	64.61	64.61	32.7	32.7
VP0157	M/C	03:38:49	PM	10	4	FB+	11	11 (100%)	80.28	-1.43	FB-	11	5 (45%)	-16.5	3.25	TR+	7	6 (86%)	105.17	5.98	TR-	7	2 (29%)	11.37	1.08	36/36	128	referential, EEG1, REF_EEG, SCP	96.78	96.78	93.8	93.8
VP0157	M/C	05:08:24	PM	11	1	FB+	11	8 (73%)	47.51	-0.07	FB-	11	3 (27%)	-11.77	0.42	TR+	7	4 (57%)	40.46	1.55	TR-	7	0 (0%)	38.96	1.61	36/36	128	referential, EEG1, REF_EEG, SCP	59.28	59.28	1.5	1.5
VP0157	M/C	05:20:08	PM	11	2	FB+	11	9 (82%)	30.58	-1.28	FB-	11	1 (9%)	14.01	0.47	TR+	7	2 (29%)	22.55	-4.06	TR-	7	1 (14%)	-2.25	3.01	36/36	128	referential, EEG1, REF_EEG, SCP	16.57	16.57	24.8	24.8
VP0157	M/C	05:35:00	PM	11	3	FB+	11	7 (64%)	50.45	0.93	FB-	11	1 (9%)	27.96	1.93	TR+	7	2 (29%)	11.04	2.16	TR-	7	1 (14%)	-3.08	0.84	36/36	128	referential, EEG1, REF_EEG, SCP	22.49	22.49	14.12	14.12
VP0157	M/C	04:13:08	PM	12	1	FB+	11	10(91%)	106.18	0.99	FB-	11	1 (9%)	57.27	2.89	TR+	7	5 (71%)	75.5	6.71	TR-	7	2 (29%)	53.21	12.5	36/36	128	referential, EEG1, REF_EEG, SCP	48.91	48.91	22.29	22.29
VP0157	M/C	04:22:57	PM	12	2	FB+	11	9 (82%)	78.3	2.3	FB-	11	2 (18%)	-26.55	7.25	TR+	7	2 (29%)	40.38	4.27	TR-	7	3 (43%)	0.73	3.94	36/36	128	referential, EEG1, REF_EEG, SCP	104.85	104.85	39.65	39.65
VP0157	M/C	04:33:38	PM	12	3	FB+	11	9 (82%)	54.44	2.64	FB-	11	2 (18%)	18.34	2.05	TR+	7	2 (29%)	55.83	4.63	TR-	7	0 (0%)	14.77	-0.15	36/36	128	referential, EEG1, REF_EEG, SCP	36.1	36.1	41.06	41.06
VP0157	M/C	05:19:16	PM	13	1	FB+	9	4 (44%)	-27.29	12.45	FB-	9	3 (33%)	-44.36	21.03	TR+	9	6 (67%)	62.58	-1.93	TR-	9	1 (11%)	0.58	11.03	36/36	128	referential, EEG1, REF_EEG, SCP	17.07	17.07	62	62
VP0157	M/C	05:29:19	PM	13	2	FB+	9	7 (78%)	45.52	-0.35	FB-	9	4 (44%)	-45.18	0.92	TR+	9	7 (78%)	51.43	1.64	TR-	9	2 (22%)	-19.04	4.96	36/36	128	referential, EEG1, REF_EEG, SCP	90.7	90.7	70.47	70.47
VP0157	M/C	05:39:39	PM	13	3	FB+	9	5 (56%)	52.64	0.74	FB-	9	3 (33%)	-2.33	-0.72	TR+	9	2 (22%)	23.96	2.53	TR-	9	1 (11%)	18.45	4.12	36/36	128	referential, EEG1, REF_EEG, SCP	54.97	54.97	5.51	5.51
VP0157	M/C	05:51:43	PM	13	4	FB+	9	7 (78%)	56.18	1.49	FB-	9	5 (56%)	-44.02	-1.5	TR+	9	7 (78%)	75.08	-1.12	TR-	9	2 (22%)	-10.45	4.9	36/36	128	referential, EEG1, REF_EEG, SCP	100.2	100.2	85.53	85.53
VP0157	M/C	05:11:54	PM	14	1	FB+	9	9 (100%)	116.63	2.2	FB-	9	1 (11%)	83.36	-0.63	TR+	9	9(100%)	105.4	-0.71	TR-	9	4 (44%)	30.72	-3.82	36/36	128	referential, EEG1, REF_EEG, SCP	33.27	33.27	74.68	74.68
VP0157	M/C	05:22:18	PM	14	2	FB+	9	3 (33%)	69.19	-2.89	FB-	9	2 (22%)	23.79	-1.02	TR+	9	5 (56%)	-13.21	-11.5	TR-	9	3 (33%)	1.64	-2.67	36/36	128	referential, EEG1, REF_EEG, SCP	45.4	45.4	-14.85	14.85
VP0157	M/C	05:34:17	PM	14	3	FB+	9	5 (56%)	16.28	-6.55	FB-	9	4 (44%)	-18.44	-5.12	TR+	9	4 (44%)	51.71	0.24	TR-	9	4 (44%)	14.07	-5.11	36/36	128	referential, EEG1, REF_EEG, SCP	34.72	34.72	37.64	37.64
VP0157	M/C	05:44:53	PM	14	4	FB+	9	2 (22%)	32.58	-0.72	FB-	9	3 (33%)	-33.04	-6.38	TR+	9	1 (11%)	-0.61	-0.23	TR-	9	2 (22%)	14.74	0.56	36/36	128	referential, EEG1, REF_EEG, SCP	65.62	65.62	-15.35	15.35
VP0157	M/C	03:17:33	PM	15	1	FB+	11	7 (64%)	76.6	7.68	FB-	11	1 (9%)	86.36	5.23	TR+	7	4 (57%)	99.5	7.55	TR-	7	1 (14%)	-5.88	9.54	36/36	128	referential, EEG1, REF_EEG, SCP	-9.76	9.76	105.38	105.38
VP0157	M/C	03:29:14	PM	15	2	FB+	11	8 (73%)	50.75	1.68	FB-	11	6 (55%)	-52.66	5.02	TR+	7	3 (43%)	72.46	9.29	TR-	7	1 (14%)	6.22	7.54	36/36	128	referential, EEG1, REF_EEG, SCP	103.41	103.41	66.24	66.24
VP0157	M/C	03:39:48	PM	15	3	FB+	11	5 (45%)	53.87	0.95	FB-	11	6 (55%)	-58.53	2.44	TR+	7	3 (43%)	40.83	3.92	TR-	7	0 (0%)	21.51	2.03	36/36	128	referential, EEG1, REF_EEG, SCP	112.4	112.4	19.32	19.32
VP0157	M/C	03:49:34	PM	15	4	FB+	11	8 (73%)	91.91	1.52	FB-	11	6 (55%)	-61.82	2.97	TR+	7	3 (43%)	17.97	5.83	TR-	7	4 (57%)	-47.5	13.13	36/36	128	referential, EEG1, REF_EEG, SCP	153.73	153.73	65.47	65.47
VP0157	M/C	04:06:36	PM	16	1	FB+	11	11 (100%)	132.45	-1.99	FB-	11	2 (18%)	80.81	-3.31	TR+	7	7(100%)	130.97	3.02	TR-	7	0 (0%)	101.88	2.43	36/36	128	referential, EEG1, REF_EEG, SCP	51.64	51.64	29.09	29.09
VP0157	M/C	04:17:00	PM	16	2	FB+	11	11 (100%)	55.98	0.24	FB-	11	7 (64%)	-56.77	-4.24	TR+	7	7(100%)	95.65	-0.67	TR-	7	1 (14%)	14.77	-1.31	36/36	128	referential, EEG1, REF_EEG, SCP	112.75	112.75	80.88	80.88
VP0157	M/C	04:27:16	PM	16	3	FB+	11	11 (100%)	84.93	-2.41	FB-	11	6 (55%)	-48.37	-0.91	TR+	7	5(71%)	68.65	-0.27	TR-	7	4 (57%)	-75.87	-10.89	36/36	128	referential, EEG1, REF_EEG, SCP	133.3	133.3	144.52	144.52
VP0157	M/C	04:37:36	PM	16	4	FB+	11	8 (73%)	59.93	0.4	FB-	11	9 (82%)	-84.98	-2.31	TR+	7	6 (86%)	99.24	-4.45	TR-	7	4 (57%)	-114.01	-8.57	36/36	128	referential, EEG1, REF_EEG, SCP	144.91	144.91	213.25	213.25
VP0157	M/C	05:15:38	PM	17	1	FB+	9	8 (89%)	79.07	1.6	FB-	9	2 (22%)	-21.73	-1	TR+	9	8 (89%)	58.6	-2.09	TR-	9	2 (22%)	57.76	3.98	36/36	128	referential, EEG1, REF_EEG, SCP	100.8	100.8	0.84	0.84
VP0157	M/C	05:25:55	PM	17	2	FB+	9	8 (89%)	84.12	0.82	FB-	9	4 (44%)	-49.12	3.55	TR+	9	5 (56%)	58.7	3.48	TR-	9	2 (22%)	21.57	0.35	36/36	128	referential, EEG1, REF_EEG, SCP	133.24	133.24	37.13	37.13
VP0157	M/C	05:36:39	PM	17	3	FB+	9	4 (44%)	24.82	2.79	FB-	9	0 (0%)	12.2	1.2	TR+	9	1 (11%)	0.48	-0.96	TR-	9	2 (22%)	-9.93	3.82	36/36	128	referential, EEG1, REF_EEG, SCP	12.62	12.62	10.41	10.41
VP0157	M/C	05:44:29	PM	17	4	FB+	9	5 (56%)	30.78	0.15	FB-	9	0 (0%)	7.19	0.26	TR+	9	3 (33%)	-26.08	13.56	TR-	9	3 (33%)	-59.26	9.15	36/36	128	referential, EEG1, REF_EEG, SCP	23.59	23.59	33.18	33.18
VP0157	M/C	03:18:27	PM	18	1	FB+	11	8 (73%)	65.92	-1.12	FB-	11	4 (36%)	-17.37	2.08	TR+	7	4 (57%)	58.88	-5.81	TR-	7	1 (14%)	16.82	-0.77	36/36	128	referential, EEG1, REF_EEG, SCP	83.29	83.29	42.06	42.06
VP0157	M/C	03:29:38	PM	18	2	FB+	11	5 (45%)	28.79	1.66	FB-	11	3 (27%)	54.17	6.38	TR+	7	5(71%)	83.69	16.13	TR-	7	1 (14%)	-9.83	4.61	36/36	128	referential, EEG1, REF_EEG, SCP	-25.38	25.38	93.52	93.52
VP0157	M/C	03:41:27	PM	18	3	FB+	11	5 (45%)	48.47	0.82	FB-	11	1 (9%)	51.68	1.07	TR+	7	2 (29%)	14.67	2.58	TR-	7	1 (14%)	40.07	1.61	36/36	128	referential, EEG1, REF_EEG, SCP	-3.21	3.21	-25.4	25.4
VP0157	M/C	03:52:20	PM	18	4	FB+	11	5 (45%)	42.66	-0.23	FB-		4 (50%)	-67.79	8.09	TR+	7	2 (29%)	-9.29	-4.24	TR-	7	1 (14%)	-39.38	20.05	33/36	128	referential, EEG1, REF_EEG, SCP	110.45	110.45	30.09	30.09
VP0157	M/C	05:15:09	PM	19	1	FB+	11	10(91%)	94.03	3.14	FB-	11	4 (36%)	16.81	1.49	TR+	7	4 (57%)	49.09	8.82	TR-	7	0 (0%)	113.88	11.14	36/36	128	referential, EEG1, REF_EEG, SCP	77.22	77.22	-64.79	64.79
VP0157	M/C	05:27:06	PM	19	2	FB+	11	5 (45%)	50.81	-3.27	FB-	11	1 (9%)	46.3	-1.7	TR+	7	3 (43%)	32.46	6.3	TR-	7	1 (14%)	55.83	-7.11	36/36	128	referential, EEG1, REF_EEG, SCP	4.51	4.51	-23.37	23.37
VP0157	M/C	05:38:31	PM	19	3	FB+	11	6 (55%)	82.97	-3.35	FB-	11	0 (0%)	41.18	0.68	TR+	7	6 (86%)	100.74	-6.37	TR-	7	1 (14%)	44.32	9.59	36/36	128	referential, EEG1, REF_EEG, SCP	41.79	41.79	56.42	56.42
VP0157	M/C	01:19:38	PM	20	1	FB+	9	9 (100%)	109.34	4.3	FB-	9	1 (11%)	23.62	6.93	TR+	9	8 (89%)	87.52	4.81	TR-	9	0 (0%)	77.87	5.72	36/36	128	referential, EEG1, REF_EEG, SCP	85.72	85.72	9.65	9.65
VP0157	M/C	01:30:28	PM	20	2	FB+	9	7 (78%)	42.19	-0.91	FB-	9	2 (22%)	17.74	4.76	TR+	9	4 (44%)	63.29	6	TR-	9	2 (22%)	-2.61	3.08	36/36	128	referential, EEG1, REF_EEG, SCP	24.45	24.45	65.9	65.9
VP0157	M/C	01:42:09	PM	20	3	FB+	9	5 (56%)	68.12	0.63	FB-	9	3 (33%)	-18.69	-0.13	TR+	9	2 (22%)	-6.34	2.09	TR-	9	1 (11%)	8.22	1.52	36/36	128	referential, EEG1, REF_EEG, SCP	86.81	86.81	-14.56	14.56
VP0157	M/C	01:56:39	PM	20	4	FB+	9	6 (67%)	50.04	1.71	FB-	9	2 (22%)	7.12	2.48	TR+	9	5 (56%)	58.29	1.13	TR-	9	0 (0%)	33.63	5.72	36/36	128	referential, EEG1, REF_EEG, SCP	42.92	42.92	24.66	24.66
VP0157	M/C	04:17:45	PM	21	1	FB+	6	6 (100%)	138.08	-1.89	FB-	8	0 (0%)	56.83	4.72	TR+	5	3 (60%)	92.89	-2.98	TR-	8	2 (25%)	19.25	3.14	27/36	128		81.25	81.25	73.64	73.64
VP0157	M/C	04:28:16	PM	21	2	FB+	9	3 (33%)	22.02	-3.17	FB-	9	4 (44%)	-3.97	1.02	TR+	9	6 (67%)	55.24	-2.76	TR-	9	0 (0%)	91.03	-0.36	36/36	128		25.99	25.99	-35.79	35.79
VP0157	M/C	04:39:28	PM	21	3	FB+	9	4 (44%)	59.23	-1.28	FB-	9	2 (22%)	-0.69	-1.4	TR+	9	6 (67%)	66.28	0.09	TR-	9	1 (11%)	16.35	-1.12	36/36	128		59.92	59.92	49.93	49.93
VP0157	M/C	03:18:55	PM	22	1	FB+	9	8 (89%)	142	6.09	FB-	9	0 (0%)	99.99	2.52	TR+	9	7 (78%)	131.02	7.47	TR-	9	0 (0%)	89.03	2.15	36/36	128	referential, EEG1, REF_EEG, SCP	42.01	42.01	41.99	41.99
VP0157	M/C	03:28:27	PM	22	2	FB+	9	1 (11%)	-1.03	0.31	FB-	9	2 (22%)	4.95	-1.01	TR+	9	2 (22%)	-3.37	4.18	TR-	9	0 (0%)	-5.97	-0.66	36/36	128	referential, EEG1, REF_EEG, SCP	-5.98	5.98	2.6	2.6
VP0157	M/C	03:38:02	PM	22	3	FB+	9	3 (33%)	41.41	0.9	FB-	9	1 (11%)	-0.54	0.07	TR+	9	2 (22%)	-20.93	4.29	TR-	9	2 (22%)	-6.63	1.26	36/36	128	referential, EEG1, REF_EEG, SCP	41.95	41.95	-14.3	14.3
VP0157	M/C	03:49:59	PM	22	4	FB+	9	4 (44%)	23.43	2.42	FB-	9	1 (11%)	-25.02	2.04	TR+	9	2 (22%)	6.41	0.78	TR-	9	2 (22%)	-61.69	16.55	36/36	128	referential, EEG1, REF_EEG, SCP	48.45	48.45	68.1	68.1
VP0157	M/C	05:21:27	PM	23	1	FB+	9	5 (56%)	19.73	0.38	FB-	9	3 (33%)	-24.38	-6.88	TR+	9	2 (22%)	25.02	-0.35	TR-	9	1 (11%)	3.98	1.97	36/36	128	referential, EEG1, REF_EEG, SCP	44.11	44.11	21.04	21.04
VP0157	M/C	05:31:52	PM	23	2	FB+	9	7 (78%)	77.26	0.19	FB-	9	4 (44%)	-29.45	0.86	TR+	9	3 (33%)	34.34	0.51	TR-	9	1 (11%)	9.57	2.44	36/36	128	referential, EEG1, REF_EEG, SCP	106.71	106.71	24.77	24.77
VP0157	M/C	05:43:10	PM	23	3	FB+	9	4 (44%)	43.22	-3.58	FB-	9	3 (33%)	-21.67	1.13	TR+	9	3 (33%)	51.17	2.37	TR-	9	0 (0%)	-4.22	3.76	36/36	128	referential, EEG1, REF_EEG, SCP	64.89	64.89	55.39	55.39
VP0157	M/C	05:55:00	PM	23	4	FB+	9	3 (33%)	62.02	1.96	FB-	9	2 (22%)	-26.37	3.13	TR+	9	6 (67%)	64.46	4.01	TR-	9	4 (44%)	-31.81	-0.02	36/36	128	referential, EEG1, REF_EEG, SCP	88.39	88.39	96.27	96.27
VP0157	M/C	05:15:24	PM	24	1	FB+	9	9 (100%)	66.22	2.72	FB-	9	0 (0%)	66.97	3.81	TR+	9	6 (67%)	74.98	-1.58	TR-	9	0 (0%)	74.18	-1.06	36/36	128	referential, EEG1, REF_EEG, SCP	-0.75	0.75	0.8	0.8
VP0157	M/C	05:26:05	PM	24	2	FB+	9	7 (78%)	57.97	-0.21	FB-	9	1 (11%)	-0.93	-0.53	TR+	9	6 (67%)	65.32	1.63	TR-	9	1 (11%)	1.61	-0.59	36/36	128	referential, EEG1, REF_EEG, SCP	58.9	58.9	63.71	63.71
VP0157	M/C	05:36:23	PM	24	3	FB+	9	7 (78%)	101.42	-1.27	FB-	9	4 (44%)	-20.59	3.37	TR+	9	9(100%)	137.16	8.17	TR-	9	1 (11%)	68.06	9.45	36/36	128	referential, EEG1, REF_EEG, SCP	122.01	122.01	69.1	69.1
VP0157	M/C	05:47:04	PM	24	4	FB+	9	9 (100%)	92.79	-2.56	FB-	9	0 (0%)	30.32	4.5	TR+	9	7 (78%)	81.96	4.74	TR-	9	1 (11%)	59.47	3.66	36/36	128	referential, EEG1, REF_EEG, SCP	62.47	62.47	22.49	22.49
VP0157	M/C	01:41:03	PM	25	1	FB+	9	8 (89%)	78.9	3.88	FB-	9	1 (11%)	12.55	1.6	TR+	9	5 (56%)	46.47	0.76	TR-	9	0 (0%)	28.83	0.89	36/36	128	referential, EEG1, REF_EEG, SCP	66.35	66.35	17.64	17.64
VP0157	M/C	01:51:23	PM	25	2	FB+	18	11 (61%)	54.77	0.82	FB-	18	7 (39%)	-11.4	0.66	TR+			0	0	TR-			0	0	36/36	128	referential, EEG1, REF_EEG, SCP	66.17	66.17	0	0
VP0157	M/C	02:02:03	PM	25	3	FB+	18	12(67%)	65.17	0.68	FB-	18	7 (39%)	-39.45	2.86	TR+			0	0	TR-			0	0	36/36	128	referential, EEG1, REF_EEG, SCP	104.62	104.62	0	0
VP0157	M/C	02:13:24	PM	25	4	FB+	15	11 (73%)	71.14	0.74	FB-	14	9 (64%)	-53.53	0.69	TR+	4	2 (50%)	34.34	3.03	TR-	3	1 (33%)	-18.07	8.29	36/36	128	referential, EEG1, REF_EEG, SCP	124.67	124.67	52.41	52.41
VP0157	M/C	11:36:56	AM	26	1	FB+	18	17(94%)	128.7	1.32	FB-	18	0 (0%)	96.17	3.23	TR+			0	0	TR-			0	0	36/36	128	referential, EEG1, REF_EEG, SCP	32.53	32.53	0	0
VP0157	M/C	11:48:03	AM	26	2	FB+	9	5 (56%)	60.54	3.67	FB-	9	5 (56%)	-15.33	2.63	TR+	9	7 (78%)	41.44	-2.39	TR-	9	5 (56%)	-40.15	0.59	36/36	128	referential, EEG1, REF_EEG, SCP	75.87	75.87	81.59	81.59
VP0157	M/C	11:58:55	AM	26	3	FB+	9	7 (78%)	63	0.97	FB-	9	3 (33%)	-15.83	1.79	TR+	9	7 (78%)	37.98	2.77	TR-	9	3 (33%)	-34.21	5.29	36/36	128	referential, EEG1, REF_EEG, SCP	78.83	78.83	72.19	72.19
VP0157	M/C	12:08:53	PM	26	4	FB+	9	7 (78%)	44.85	2.91	FB-	9	6 (67%)	-16.78	8.69	TR+	9	5 (56%)	38.71	3.88	TR-	9	5 (56%)	-51.65	2.4	36/36	128	referential, EEG1, REF_EEG, SCP	61.63	61.63	90.36	90.36
VP0158	State of Mind	03:18:43	PM	1	1	FB+		2(11%)	-16.75	1.63	FB-	17	5 (29%)	-23.48	1.81	TR+			0	0	TR-			0	0	36/36	128	referential, EEG1, REF_EEG, SCP	6.73	6.73	0	0
VP0158	State of Mind	03:28:25	PM	1	2	FB+	18	2(11%)	-26.53	2.82	FB-	18	6 (33%)	-32.48	1.18	TR+			0	0	TR-			0	0	36/36	128	referential, EEG1, REF_EEG, SCP	5.95	5.95	0	0
VP0158	State of Mind	03:39:09	PM	1	3	FB+	15	4 (27%)	-3.56	2.3	FB-	14	3 (21%)	-17.04	1.98	TR+	4	0 (0%)	6.91	5.54	TR-	3	0 (0%)	-7.4	11.57	36/36	128	referential, EEG1, REF_EEG, SCP	13.48	13.48	14.31	14.31
VP0158	State of Mind	03:47:51	PM	1	4	FB+	15	1 (7%)	-24.72	1.45	FB-	14	6 (43%)	-28.23	0.64	TR+	4	0 (0%)	-27.72	3.06	TR-	3	0 (0%)	25.65	15.07	36/36	128	referential, EEG1, REF_EEG, SCP	3.51	3.51	-53.37	53.37
VP0158	State of Mind	03:14:01	PM	2	1	FB+	15	5 (33%)	-3.86	2.28	FB-	14	3 (21%)	-37.45	2.17	TR+	4	0 (0%)	-36.28	9.73	TR-	3	0 (0%)	30.02	11.92	36/36	128	referential, EEG1, REF_EEG, SCP	33.59	33.59	-66.3	66.3
VP0158	State of Mind	03:23:41	PM	2	2	FB+	15	4 (27%)	6.51	2.56	FB-	14	2 (14%)	9.66	3.05	TR+	4	2 (50%)	42.47	13.12	TR-	3	0 (0%)	11.98	5.05	36/36	128	referential, EEG1, REF_EEG, SCP	-3.15	3.15	30.49	30.49
VP0158	State of Mind	03:35:13	PM	2	3	FB+	15	4 (27%)	2.76	2.36	FB-	14	3 (21%)	-6.57	0.85	TR+	4	0 (0%)	10.24	10.95	TR-	3	0 (0%)	56.16	12.61	36/36	128	referential, EEG1, REF_EEG, SCP	9.33	9.33	-45.92	45.92
VP0158	State of Mind	03:44:15	PM	2	4	FB+	15	4 (27%)	12.05	0.83	FB-	14	0 (0%)	14.77	1.3	TR+	4	0 (0%)	-30.03	2.27	TR-	3	0 (0%)	17.98	6.88	36/36	128	referential, EEG1, REF_EEG, SCP	-2.72	2.72	-48.01	48.01
VP0158	State of Mind	05:07:41	PM	3	1	FB+	15	4 (27%)	4.27	1.55	FB-	14	1 (7%)	7.04	1.54	TR+	4	1 (25%)	23.26	-0.57	TR-	3	0 (0%)	-26.96	0.5	36/36	128	referential, EEG1, REF_EEG, SCP	-2.77	2.77	50.22	50.22
VP0158	State of Mind	05:16:26	PM	3	2	FB+	15	9 (60%)	48.4	2.41	FB-	14	2 (14%)	38.91	2.67	TR+	4	2 (50%)	47.64	15.3	TR-	3	0 (0%)	17.54	-3.75	36/36	128	referential, EEG1, REF_EEG, SCP	9.49	9.49	30.1	30.1
VP0158	State of Mind	05:28:08	PM	3	3	FB+	15	4 (27%)	2.01	0.22	FB-	14	4 (29%)	-26.68	1.75	TR+	4	2 (50%)	30.44	3.59	TR-	3	0 (0%)	47.3	-16.77	36/36	128	referential, EEG1, REF_EEG, SCP	28.69	28.69	-16.86	16.86
VP0158	State of Mind	05:38:32	PM	3	4	FB+	15	6 (40%)	10.2	3.1	FB-	14	2 (14%)	17.39	2.03	TR+	4	3 (75%)	34.64	7.08	TR-	3	0 (0%)	-4.07	-2.5	36/36	128	referential, EEG1, REF_EEG, SCP	-7.19	7.19	38.71	38.71
VP0158	State of Mind	03:26:27	PM	4	1	FB+	15	0 (0%)	-48.75	2.35	FB-	14	8 (57%)	-51.36	2.39	TR+	4	1 (25%)	-6.2	16.23	TR-	3	1 (33%)	-35.52	9.2	36/36	128	referential, EEG1, REF_EEG, SCP	2.61	2.61	29.32	29.32
VP0158	State of Mind	03:35:54	PM	4	2	FB+	15	0 (0%)	-13.32	1.43	FB-	14	3 (21%)	1.06	3.46	TR+	4	0 (0%)	-38.15	14.58	TR-	3	0 (0%)	48.72	3.7	36/36	128	referential, EEG1, REF_EEG, SCP	-14.38	14.38	-86.87	86.87
VP0158	State of Mind	03:46:50	PM	4	3	FB+	15	3 (20%)	-6.57	3.47	FB-	14	4 (29%)	17.05	2.72	TR+	4	2 (50%)	61.9	19.92	TR-	3	1 (33%)	13.56	32.23	36/36	128	referential, EEG1, REF_EEG, SCP	-23.62	23.62	48.34	48.34
VP0158	State of Mind	03:57:36	PM	4	4	FB+	15	4 (27%)	6.62	0.65	FB-	14	5 (36%)	-20.61	2.55	TR+	4	1 (25%)	8.09	5.84	TR-	3	2 (67%)	-31.12	10.45	36/36	128	referential, EEG1, REF_EEG, SCP	27.23	27.23	39.21	39.21
VP0158	State of Mind	03:21:09	PM	5	1	FB+	15	11 (73%)	58.05	2.48	FB-	14	0 (0%)	48.75	1.19	TR+	4	4(100%)	98.6	1.33	TR-	3	0 (0%)	61.67	1.58	36/36	128	referential, EEG1, REF_EEG, SCP	9.3	9.3	36.93	36.93
VP0158	State of Mind	03:29:22	PM	5	2	FB+	15	7 (47%)	50.14	2.57	FB-	14	0 (0%)	24.94	1.32	TR+	4	1 (25%)	9.13	8.07	TR-	3	0 (0%)	61.45	4.47	36/36	128	referential, EEG1, REF_EEG, SCP	25.2	25.2	-52.32	52.32
VP0158	State of Mind	03:38:13	PM	5	3	FB+	15	3 (20%)	13.12	1.61	FB-	14	1 (7%)	17.08	0.99	TR+	4	2 (50%)	6.9	7.94	TR-	3	0 (0%)	20.79	20.47	36/36	128	referential, EEG1, REF_EEG, SCP	-3.96	3.96	-13.89	13.89
VP0158	State of Mind	03:46:37	PM	5	4	FB+	15	3 (20%)	-5.34	0.9	FB-	14	0 (0%)	37.46	1.86	TR+	4	2 (50%)	27.47	9.58	TR-	3	0 (0%)	24.66	-2.43	36/36	128	referential, EEG1, REF_EEG, SCP	-42.8	42.8	2.81	2.81
VP0158	State of Mind	03:22:52	PM	6	1	FB+	15	1 (7%)	-1.8	-1.23	FB-	14	1 (7%)	2.99	1.38	TR+	4	1 (25%)	37.56	4.18	TR-	3	0 (0%)	-6.1	9.47	36/36	128	referential, EEG1, REF_EEG, SCP	-4.79	4.79	43.66	43.66
VP0158	State of Mind	03:32:18	PM	6	2	FB+	15	2(13%)	6.52	0.31	FB-	14	1 (7%)	-1.76	2.62	TR+	4	0 (0%)	1.45	5.44	TR-	3	0 (0%)	36.94	-1.69	36/36	128	referential, EEG1, REF_EEG, SCP	8.28	8.28	-35.49	35.49
VP0158	State of Mind	03:40:58	PM	6	3	FB+	15	2(13%)	8.24	1.12	FB-	14	2 (14%)	-3.26	1.97	TR+	4	0 (0%)	-1	4.98	TR-	3	0 (0%)	3.22	13.75	36/36	128	referential, EEG1, REF_EEG, SCP	11.5	11.5	-4.22	4.22
VP0158	State of Mind	03:49:51	PM	6	4	FB+	15	0 (0%)	-38.72	1.2	FB-	14	6 (43%)	-57.72	1.44	TR+	4	0 (0%)	-60.81	4.16	TR-	3	1 (33%)	-35.03	6.56	36/36	128	referential, EEG1, REF_EEG, SCP	19	19	-25.78	25.78
VP0158	State of Mind	03:19:16	PM	7	1	FB+	15	2(13%)	-16.13	2.74	FB-	14	3 (21%)	-28.45	1.89	TR+	4	0 (0%)	-4.45	4.38	TR-	3	0 (0%)	-51.46	6.02	36/36	128	referential, EEG1, REF_EEG, SCP	12.32	12.32	47.01	47.01
VP0158	State of Mind	03:28:21	PM	7	2	FB+	15	2(13%)	6.72	0.91	FB-	14	1 (7%)	11.99	1.37	TR+	4	2 (50%)	32.17	5.66	TR-	3	1 (33%)	-27.34	-2.04	36/36	128	referential, EEG1, REF_EEG, SCP	-5.27	5.27	59.51	59.51
VP0158	State of Mind	03:37:42	PM	7	3	FB+	15	7 (47%)	25.36	1.59	FB-	14	6 (43%)	12.58	3.12	TR+	4	0 (0%)	47.25	10.62	TR-	3	1 (33%)	-18.58	12.43	36/36	128	referential, EEG1, REF_EEG, SCP	12.78	12.78	65.83	65.83
VP0158	State of Mind	03:46:39	PM	7	4	FB+	15	3 (20%)	-0.26	1.52	FB-	14	2 (14%)	3.49	0.62	TR+	4	3 (75%)	67.18	12.84	TR-	3	0 (0%)	-8.79	6.99	36/36	128	referential, EEG1, REF_EEG, SCP	-3.75	3.75	75.97	75.97
VP0158	State of Mind	05:20:46	PM	8	1	FB+	15	4 (27%)	34.35	2.56	FB-	14	1 (7%)	65.21	-0.89	TR+	4	2 (50%)	46.88	15.58	TR-	3	0 (0%)	54.89	1.66	36/36	128	referential, EEG1, REF_EEG, SCP	-30.86	30.86	-8.01	8.01
VP0158	State of Mind	05:32:35	PM	8	2	FB+	15	6 (40%)	29.1	0.79	FB-	14	3 (21%)	6.04	2.49	TR+	4	0 (0%)	-16.15	1.5	TR-	3	0 (0%)	25.73	3.26	36/36	128	referential, EEG1, REF_EEG, SCP	23.06	23.06	-41.88	41.88
VP0158	State of Mind	05:42:51	PM	8	3	FB+	15	3 (20%)	17.94	1.63	FB-	14	2 (14%)	6.96	2.59	TR+	4	0 (0%)	0.85	-0.45	TR-	3	0 (0%)	12.47	5.57	36/36	128	referential, EEG1, REF_EEG, SCP	10.98	10.98	-11.62	11.62
VP0158	State of Mind	05:57:46	PM	8	4	FB+	15	4 (27%)	18.75	1.43	FB-	14	2 (14%)	15.4	-0.74	TR+	4	0 (0%)	7.91	5.62	TR-	3	0 (0%)	18.72	9.07	36/36	128	referential, EEG1, REF_EEG, SCP	3.35	3.35	-10.81	10.81
VP0158	State of Mind	05:20:43	PM	9	1	FB+	11	2(18%)	12.25	2.09	FB-	11	1 (9%)	13.73	2.29	TR+	7	2 (29%)	24.12	3.44	TR-	7	2 (29%)	-18.52	1.55	36/36	128	referential, EEG1, REF_EEG, SCP	-1.48	1.48	42.64	42.64
VP0158	State of Mind	05:31:42	PM	9	2	FB+	11	1 (9%)	9.75	1.38	FB-	11	2 (18%)	-18.66	2.24	TR+	7	2 (29%)	14.46	4.35	TR-	7	1 (14%)	6.34	3.34	36/36	128	referential, EEG1, REF_EEG, SCP	28.41	28.41	8.12	8.12
VP0158	State of Mind	05:46:19	PM	9	3	FB+	11	3 (27%)	-0.14	1.95	FB-	11	0 (0%)	26.61	1.8	TR+	7	1 (14%)	8.93	3.31	TR-	7	1 (14%)	22.43	3.35	36/36	128	referential, EEG1, REF_EEG, SCP	-26.75	26.75	-13.5	13.5
VP0158	State of Mind	05:55:40	PM	9	4	FB+	11	4 (36%)	18.78	1.71	FB-	11	2 (18%)	14.26	2.05	TR+	7	1 (14%)	17.33	0.39	TR-	7	0 (0%)	23.83	4.45	36/36	128	referential, EEG1, REF_EEG, SCP	4.52	4.52	-6.5	6.5
VP0158	State of Mind	03:12:23	PM	10	1	FB+	15	7 (47%)	30.03	1.07	FB-	14	2 (14%)	21.02	0.33	TR+	4	2 (50%)	44.39	0.83	TR-	3	0 (0%)	181.26	-44.56	36/36	128	referential, EEG1, REF_EEG, SCP	9.01	9.01	-136.87	136.87
VP0158	State of Mind	03:22:34	PM	10	2	FB+	15	8 (53%)	58.52	-1.6	FB-	14	2 (14%)	17.53	1.39	TR+	4	1 (25%)	18.78	8.18	TR-	3	0 (0%)	44.72	-0.71	36/36	128	referential, EEG1, REF_EEG, SCP	40.99	40.99	-25.94	25.94
VP0158	State of Mind	03:34:06	PM	10	3	FB+	15	9 (60%)	54.63	0.79	FB-	14	2 (14%)	38.11	-2.12	TR+	4	2 (50%)	12.78	2.37	TR-	3	1 (33%)	3.6	13.34	36/36	128	referential, EEG1, REF_EEG, SCP	16.52	16.52	9.18	9.18
VP0158	State of Mind	03:43:26	PM	10	4	FB+	15	5 (33%)	26.81	1.06	FB-	14	2 (14%)	50.24	-5.56	TR+	4	1 (25%)	16.22	7.63	TR-	3	0 (0%)	-0.76	5.59	36/36	128	referential, EEG1, REF_EEG, SCP	-23.43	23.43	16.98	16.98
VP0158	State of Mind	03:20:52	PM	11	1	FB+	11	2(18%)	-14.08	2.72	FB-	11	0 (0%)	-13.64	1.42	TR+	7	1 (14%)	1.45	3	TR-	7	0 (0%)	11.09	4.42	36/36	128	referential, EEG1, REF_EEG, SCP	-0.44	0.44	-9.64	9.64
VP0158	State of Mind	03:29:50	PM	11	2	FB+	11	0 (0%)	-37.61	4.21	FB-	11	2 (18%)	-7.71	3.05	TR+	7	2 (29%)	9.59	3.85	TR-	7	2 (29%)	-15.21	4.34	36/36	128	referential, EEG1, REF_EEG, SCP	-29.9	29.9	24.8	24.8
VP0158	State of Mind	03:39:00	PM	11	3	FB+	11	2(18%)	-5.85	3.45	FB-	11	4 (36%)	-13	3.94	TR+	7	0 (0%)	-16.88	4.7	TR-	7	2 (29%)	-0.02	4.24	36/36	128	referential, EEG1, REF_EEG, SCP	7.15	7.15	-16.86	16.86
VP0158	State of Mind	03:46:33	PM	11	4	FB+	11	1 (9%)	5.49	1.92	FB-	11	5 (45%)	-29.01	4.62	TR+	7	0 (0%)	-6.71	1.94	TR-	7	0 (0%)	30.11	3.97	36/36	128	referential, EEG1, REF_EEG, SCP	34.5	34.5	-36.82	36.82
VP0158	State of Mind	03:30:14	PM	12	1	FB+	11	6 (55%)	22.83	3.02	FB-	11	1 (9%)	20.63	2.64	TR+	7	2 (29%)	19.24	5.76	TR-	7	1 (14%)	3.86	3.1	36/36	128	referential, EEG1, REF_EEG, SCP	2.2	2.2	15.38	15.38
VP0158	State of Mind	03:39:29	PM	12	2	FB+	11	4 (36%)	16.15	0.88	FB-	11	1 (9%)	29.67	3.61	TR+	7	4 (57%)	45.66	0.76	TR-	7	0 (0%)	56.11	2.72	36/36	128	referential, EEG1, REF_EEG, SCP	-13.52	13.52	-10.45	10.45
VP0158	State of Mind	03:50:03	PM	12	3	FB+	11	5 (45%)	17.04	2.1	FB-	11	0 (0%)	41.5	1.57	TR+	7	1 (14%)	-2.53	3.4	TR-	7	1 (14%)	-11.14	3.54	36/36	128	referential, EEG1, REF_EEG, SCP	-24.46	24.46	8.61	8.61
VP0158	State of Mind	03:59:10	PM	12	4	FB+	4	0 (0%)	-2.93	3.7	FB-	9	3 (33%)	-12.12	3.66	TR+	3	0 (0%)	-29.19	9.14	TR-	5	1 (20%)	47.36	4.38	21/36	128	referential, EEG1, REF_EEG, SCP	9.19	9.19	-76.55	76.55
VP0158	State of Mind	04:22:30	PM	13	1	FB+	11	5 (45%)	29.24	2.79	FB-	11	1 (9%)	39.4	4.4	TR+	7	3 (43%)	27.5	7.6	TR-	7	0 (0%)	34.47	2.97	36/36	128	referential, EEG1, REF_EEG, SCP	-10.16	10.16	-6.97	6.97
VP0158	State of Mind	04:32:02	PM	13	2	FB+	11	5 (45%)	30.35	3.11	FB-	11	0 (0%)	13.12	4.35	TR+	7	0 (0%)	-9.62	2.57	TR-	7	2 (29%)	-2.26	6.26	36/36	128	referential, EEG1, REF_EEG, SCP	17.23	17.23	-7.36	7.36
VP0158	State of Mind	04:41:10	PM	13	3	FB+	11	3 (27%)	8.36	-2.83	FB-	11	4 (36%)	-15.08	1.72	TR+	7	3 (43%)	31.37	8.14	TR-	7	0 (0%)	66.79	5.61	36/36	128	referential, EEG1, REF_EEG, SCP	23.44	23.44	-35.42	35.42
VP0158	State of Mind	04:50:46	PM	13	4	FB+	11	2(18%)	-1.45	2.32	FB-	11	2 (18%)	1.45	2.73	TR+	7	0 (0%)	-28.66	4.92	TR-	7	2 (29%)	-16.05	3.33	36/36	128	referential, EEG1, REF_EEG, SCP	-2.9	2.9	-12.61	12.61
VP0158	State of Mind	05:15:00	PM	14	1	FB+	11	1 (9%)	14.99	1.95	FB-	11	0 (0%)	17.81	2.06	TR+	7	6 (86%)	32.18	3.19	TR-	7	1 (14%)	26.44	1.09	36/36	128	referential, EEG1, REF_EEG, SCP	-2.82	2.82	5.74	5.74
VP0158	State of Mind	05:24:24	PM	14	2	FB+	9	0 (0%)	-19.72	2.36	FB-	9	2 (22%)	-22.62	2.58	TR+	9	2 (22%)	1.57	4.75	TR-	9	3 (33%)	-6.49	4.03	36/36	128	referential, EEG1, REF_EEG, SCP	2.9	2.9	8.06	8.06
VP0158	State of Mind	05:36:23	PM	14	3	FB+	9	1 (11%)	2.32	3.08	FB-	9	3 (33%)	-12.15	3.24	TR+	9	3 (33%)	-4.76	4.14	TR-	9	0 (0%)	10.14	2.94	36/36	128	referential, EEG1, REF_EEG, SCP	14.47	14.47	-14.9	14.9
VP0158	State of Mind	05:45:59	PM	14	4	FB+	9	1 (11%)	-1.66	2.69	FB-	9	1 (11%)	5.33	3.75	TR+	9	2 (22%)	-4.26	3.01	TR-	9	0 (0%)	30.86	1.52	36/36	128	referential, EEG1, REF_EEG, SCP	-6.99	6.99	-35.12	35.12
VP0158	State of Mind	03:19:16	PM	15	1	FB+	9	2 (22%)	-2.81	5.4	FB-	9	3 (33%)	22.84	2.52	TR+	9	1 (11%)	-14.78	3.86	TR-	9	1 (11%)	17.6	4.6	36/36	128	referential, EEG1, REF_EEG, SCP	-25.65	25.65	-32.38	32.38
VP0158	State of Mind	03:19:16	PM	15	1	FB+	9	2 (22%)	-2.81	5.4	FB-	9	3 (33%)	22.84	2.52	TR+	9	1 (11%)	-14.78	3.86	TR-	9	1 (11%)	17.6	4.6	36/36	128	referential, EEG1, REF_EEG, SCP	-25.65	25.65	-32.38	32.38
VP0158	State of Mind	03:29:29	PM	15	3	FB+	9	3 (33%)	18.23	5.08	FB-	9	3 (33%)	-27.24	3.38	TR+	9	2 (22%)	-21.34	3.39	TR-	9	5 (56%)	-36.26	4.99	36/36	128	referential, EEG1, REF_EEG, SCP	45.47	45.47	14.92	14.92
VP0158	State of Mind	03:38:59	PM	15	4	FB+	9	5 (56%)	19.23	6.23	FB-	9	1 (11%)	24.16	4.82	TR+	9	5 (56%)	39.84	6.92	TR-	9	2 (22%)	5.8	3.96	36/36	128	referential, EEG1, REF_EEG, SCP	-4.93	4.93	34.04	34.04
VP0158	State of Mind	03:18:26	PM	16	1	FB+	9	4 (44%)	31.09	3.64	FB-	9	1 (11%)	18.41	1.98	TR+	9	2 (22%)	29.93	5.47	TR-	9	0 (0%)	45.74	2.7	36/36	128	referential, EEG1, REF_EEG, SCP	12.68	12.68	-15.81	15.81
VP0158	State of Mind	03:27:01	PM	16	2	FB+	9	1 (11%)	35.3	0.98	FB-	9	3 (33%)	-19.48	3.88	TR+	9	2 (22%)	6.55	2.59	TR-	9	3 (33%)	-19.45	2.36	36/36	128	referential, EEG1, REF_EEG, SCP	54.78	54.78	26	26
VP0158	State of Mind	03:35:46	PM	16	3	FB+	9	4 (44%)	8.1	4.35	FB-	9	1 (11%)	31.54	-7.71	TR+	9	0 (0%)	11.2	1.86	TR-	9	0 (0%)	4.43	2.6	36/36	128	referential, EEG1, REF_EEG, SCP	-23.44	23.44	6.77	6.77
VP0158	State of Mind	03:46:07	PM	16	4	FB+	9	2 (22%)	-14.27	5.32	FB-	9	1 (11%)	6.54	4.31	TR+	9	4 (44%)	3.26	5.64	TR-	9	3 (33%)	-12.54	2.39	36/36	128	referential, EEG1, REF_EEG, SCP	-20.81	20.81	15.8	15.8
VP0158	State of Mind	03:07:25	PM	17	1	FB+	9	5 (56%)	52.16	1.55	FB-	9	0 (0%)	44.05	3.44	TR+	9	2 (22%)	26.09	5.82	TR-	9	1 (11%)	26.17	0.39	36/36	128	referential, EEG1, REF_EEG, SCP	8.11	8.11	-0.08	0.08
VP0158	State of Mind	03:18:29	PM	17	2	FB+	9	3 (33%)	27.42	2.49	FB-	9	0 (0%)	10.17	5.38	TR+	9	3 (33%)	13.66	1.08	TR-	9	0 (0%)	28.45	1.25	36/36	128	referential, EEG1, REF_EEG, SCP	17.25	17.25	-14.79	14.79
VP0158	State of Mind	03:27:49	PM	17	3	FB+	9	2 (22%)	12.68	3.99	FB-	9	0 (0%)	23.14	1.21	TR+	9	4 (44%)	20.54	3.5	TR-	9	1 (11%)	37.86	0.12	36/36	128	referential, EEG1, REF_EEG, SCP	-10.46	10.46	-17.32	17.32
VP0158	State of Mind	03:39:28	PM	17	4	FB+	9	6 (67%)	59.71	4.37	FB-	9	1 (11%)	12.92	0.47	TR+	9	1 (11%)	5.44	2.97	TR-	9	0 (0%)	3.88	3.55	36/36	128	referential, EEG1, REF_EEG, SCP	46.79	46.79	1.56	1.56
VP0158	State of Mind	04:22:46	PM	18	1	FB+	9	0 (0%)	-34.51	4.95	FB-	9	6 (67%)	-60.62	2.42	TR+	9	1 (11%)	-33.23	1.63	TR-	9	4 (44%)	-34.58	5.67	36/36			26.11	26.11	1.35	1.35
VP0158	State of Mind	04:32:21	PM	18	2	FB+	9	1 (11%)	-9.76	6.03	FB-	9	5 (56%)	-42.58	3.96	TR+	9	2 (22%)	-13.01	4.06	TR-	9	4 (44%)	-26.5	3.17	36/36			32.82	32.82	13.49	13.49
VP0158	State of Mind	04:41:11	PM	18	3	FB+	9	2 (22%)	-48.08	7.45	FB-	9	4 (44%)	-24.88	6.64	TR+	9	4 (44%)	17.88	3.39	TR-	9	4 (44%)	-15.42	6.63	36/36			-23.2	23.2	33.3	33.3
VP0158	State of Mind	04:49:56	PM	18	4	FB+	9	3 (33%)	-20.25	9.32	FB-	9	2 (22%)	-2.15	2.57	TR+	9	3 (33%)	-22	3.67	TR-	9	2 (22%)	9	1	36/36			-18.1	18.1	-31	31
VP0158	State of Mind	05:11:09	PM	19	1	FB+	9	2 (22%)	-0.65	6.56	FB-	9	2 (22%)	31.17	6.49	TR+	9	3 (33%)	19.34	4.88	TR-	9	0 (0%)	9.27	2.99	36/36	128	referential, EEG1, REF_EEG, SCP	-31.82	31.82	10.07	10.07
VP0158	State of Mind	05:20:23	PM	19	2	FB+	9	2 (22%)	-28.07	6.54	FB-	9	3 (33%)	-16.64	2.26	TR+	9	0 (0%)	-42.46	2.3	TR-	9	2 (22%)	-10.46	1.23	36/36	128	referential, EEG1, REF_EEG, SCP	-11.43	11.43	-32	32
VP0158	State of Mind	05:29:33	PM	19	3	FB+	9	3 (33%)	16.74	4.4	FB-	9	5 (56%)	-55.09	6.17	TR+	9	2 (22%)	-28.74	0.91	TR-	9	4 (44%)	-38.72	1.49	36/36	128	referential, EEG1, REF_EEG, SCP	71.83	71.83	9.98	9.98
VP0158	State of Mind	05:38:22	PM	19	4	FB+	9	2 (22%)	-32.56	3.88	FB-	9	6 (67%)	-48.54	2.68	TR+	9	0 (0%)	-46.76	5.62	TR-	9	9(100%)	-65.14	4.7	36/36	128	referential, EEG1, REF_EEG, SCP	15.98	15.98	18.38	18.38
VP0158	State of Mind	03:13:36	PM	20	1	FB+	9	2 (22%)	-19.67	2.89	FB-	9	2 (22%)	-10.99	7.61	TR+	9	1 (11%)	-31.89	12.57	TR-	9	1 (11%)	31.8	4.51	36/36	128	referential, EEG1, REF_EEG, SCP	-8.68	8.68	-63.69	63.69
VP0158	State of Mind	03:24:24	PM	20	2	FB+	9	1 (11%)	-1.54	3.46	FB-	9	1 (11%)	13.76	2.15	TR+	9	1 (11%)	8.7	4.52	TR-	9	1 (11%)	16.92	0.51	36/36	128	referential, EEG1, REF_EEG, SCP	-15.3	15.3	-8.22	8.22
VP0158	State of Mind	03:32:34	PM	20	3	FB+	9	2 (22%)	6.91	3.92	FB-	9	1 (11%)	18.07	3.32	TR+	9	3 (33%)	20.15	4.09	TR-	9	1 (11%)	-18.96	2.91	36/36	128	referential, EEG1, REF_EEG, SCP	-11.16	11.16	39.11	39.11
VP0158	State of Mind	03:40:49	PM	20	4	FB+	9	0 (0%)	1.74	1.98	FB-	9	1 (11%)	-1.34	2.75	TR+	9	2 (22%)	2.28	4.69	TR-	9	0 (0%)	22.65	3.75	36/36	128	referential, EEG1, REF_EEG, SCP	3.08	3.08	-20.37	20.37
VP0158	State of Mind	03:19:43	PM	21	1	FB+	9	8 (89%)	71.85	1.95	FB-	9	0 (0%)	44.74	1.69	TR+	9	9(100%)	93.93	0.25	TR-	9	0 (0%)	75.95	2.85	36/36	128	referential, EEG1, REF_EEG, SCP	27.11	27.11	17.98	17.98
VP0158	State of Mind	03:28:26	PM	21	2	FB+	9	7 (78%)	42.87	2.37	FB-	9	1 (11%)	43.97	6.35	TR+	9	6 (67%)	37.69	1.68	TR-	9	0 (0%)	57.46	2.21	36/36	128	referential, EEG1, REF_EEG, SCP	-1.1	1.1	-19.77	19.77
VP0158	State of Mind	03:47:07	PM	21	3	FB+	9	2 (22%)	28.86	3.57	FB-	9	1 (11%)	40.38	3.09	TR+	9	5 (56%)	61.77	5.35	TR-	9	1 (11%)	46.51	5.15	36/36	128	referential, EEG1, REF_EEG, SCP	-11.52	11.52	15.26	15.26
VP0158	State of Mind	03:47:07	PM	21	3	FB+	9	2 (22%)	28.86	3.57	FB-	9	1 (11%)	40.38	3.09	TR+	9	5 (56%)	61.77	5.35	TR-	9	1 (11%)	46.51	5.15	36/36	128	referential, EEG1, REF_EEG, SCP	-11.52	11.52	15.26	15.26
VP0158	State of Mind	05:12:31	PM	22	1	FB+	9	0 (0%)	-35.17	2.17	FB-	9	1 (11%)	-4.61	2.38	TR+	9	3 (33%)	36	1.61	TR-	9	1 (11%)	11.67	2.84	36/36	128	referential, EEG1, REF_EEG, SCP	-30.56	30.56	24.33	24.33
VP0158	State of Mind	05:21:24	PM	22	2	FB+	9	0 (0%)	-3.1	2.65	FB-	9	2 (22%)	0.9	6.34	TR+	9	2 (22%)	-1.43	4.21	TR-	9	3 (33%)	-17.31	1.57	36/36	128	referential, EEG1, REF_EEG, SCP	-4	4	15.88	15.88
VP0158	State of Mind	05:30:32	PM	22	3	FB+	9	3 (33%)	14.85	-1.59	FB-	9	0 (0%)	19.55	2.25	TR+	9	1 (11%)	-12.55	2.74	TR-	9	3 (33%)	-27.6	1.93	36/36	128	referential, EEG1, REF_EEG, SCP	-4.7	4.7	15.05	15.05
VP0158	State of Mind	05:39:29	PM	22	4	FB+	9	1 (11%)	-12.46	1.28	FB-	9	0 (0%)	27.47	4.45	TR+	9	2 (22%)	-1.5	3.71	TR-	9	1 (11%)	22.58	4.91	36/36	128	referential, EEG1, REF_EEG, SCP	-39.93	39.93	-24.08	24.08
VP0158	State of Mind	05:16:34	PM	23	1	FB+	9	3 (33%)	-9.34	12.27	FB-	9	4 (44%)	-25.38	3.22	TR+	9	0 (0%)	-16.3	1.03	TR-	9	1 (11%)	3.95	1.35	36/36	128	referential, EEG1, REF_EEG, SCP	16.04	16.04	-20.25	20.25
VP0158	State of Mind	05:24:44	PM	23	2	FB+	9	4 (44%)	-7.79	4.48	FB-	9	1 (11%)	20.51	4.37	TR+	9	6 (67%)	39.61	8.65	TR-	9	1 (11%)	23.09	6.36	36/36	128	referential, EEG1, REF_EEG, SCP	-28.3	28.3	16.52	16.52
VP0158	State of Mind	05:33:14	PM	23	3	FB+	9	4 (44%)	5.44	5.45	FB-	9	0 (0%)	81.57	2.61	TR+	9	4 (44%)	32.46	4.47	TR-	9	1 (11%)	45.7	2.43	36/36	128	referential, EEG1, REF_EEG, SCP	-76.13	76.13	-13.24	13.24
VP0158	State of Mind	05:41:51	PM	23	4	FB+	9	3 (33%)	14.98	6.3	FB-	9	1 (11%)	22.3	4.88	TR+	9	5 (56%)	12.83	6.07	TR-	9	2 (22%)	14.9	6.68	36/36	128	referential, EEG1, REF_EEG, SCP	-7.32	7.32	-2.07	2.07
VP0158	State of Mind	03:14:33	PM	24	1	FB+	9	0 (0%)	-9.4	2.32	FB-	9	4 (44%)	-35.59	2.65	TR+	9	2 (22%)	-36.64	7.83	TR-	9	3 (33%)	-19.63	5.68	36/36	128	referential, EEG1, REF_EEG, SCP	26.19	26.19	-17.01	17.01
VP0158	State of Mind	03:23:56	PM	24	2	FB+	9	0 (0%)	0.37	0.94	FB-	9	2 (22%)	-10.98	2.51	TR+	9	3 (33%)	24.08	-0.24	TR-	9	2 (22%)	-9.6	0.03	36/36	128	referential, EEG1, REF_EEG, SCP	11.35	11.35	33.68	33.68
VP0158	State of Mind	03:33:09	PM	24	3	FB+	9	1 (11%)	9.22	1.62	FB-	9	3 (33%)	-16.69	1.72	TR+	9	3 (33%)	20.6	2.79	TR-	9	1 (11%)	5.96	1.58	36/36	128	referential, EEG1, REF_EEG, SCP	25.91	25.91	14.64	14.64
VP0158	State of Mind	03:41:56	PM	24	4	FB+	9	2 (22%)	-1.33	-0.58	FB-	9	1 (11%)	14.53	4.1	TR+	9	4 (44%)	11.08	-0.59	TR-	9	3 (33%)	-10.66	2.66	36/36	128	referential, EEG1, REF_EEG, SCP	-15.86	15.86	21.74	21.74
VP0158	State of Mind	03:24:37	PM	25	1	FB+	9	7 (78%)	51.54	2.31	FB-	9	2 (22%)	-17.15	3.43	TR+	9	4 (44%)	30.86	5.05	TR-	9	0 (0%)	31.79	2.78	36/36	128	referential, EEG1, REF_EEG, SCP	68.69	68.69	-0.93	0.93
VP0158	State of Mind	03:35:00	PM	25	2	FB+	9	3 (33%)	15.96	-2.54	FB-	9	0 (0%)	46.28	0.41	TR+	9	3 (33%)	38.74	2.49	TR-	9	1 (11%)	36.58	5.38	36/36	128	referential, EEG1, REF_EEG, SCP	-30.32	30.32	2.16	2.16
VP0158	State of Mind	03:44:11	PM	25	3	FB+	9	1 (11%)	-4.12	1.55	FB-	9	1 (11%)	18.42	2.78	TR+	9	3 (33%)	32.17	3.03	TR-	9	1 (11%)	36.05	-1.61	36/36	128	referential, EEG1, REF_EEG, SCP	-22.54	22.54	-3.88	3.88
VP0158	State of Mind	03:54:26	PM	25	4	FB+	9	1 (11%)	-48.34	0.31	FB-	9	4 (44%)	1.18	5.37	TR+	9	4 (44%)	0.41	3.59	TR-	9	2 (22%)	37.41	2.3	36/36	128	referential, EEG1, REF_EEG, SCP	-49.52	49.52	-37	37
VP0158	State of Mind	10:23:14	AM	26	1	FB+	18	5 (28%)	-1.52	2.66	FB-	18	9 (50%)	2.27	2.12	TR+			0	0	TR-			0	0	36/36	128	referential, EEG1, REF_EEG, SCP	-3.79	3.79	0	0
VP0158	State of Mind	10:33:34	AM	26	2	FB+	9	3 (33%)	19.24	1.33	FB-	9	3 (33%)	16.43	3.08	TR+	9	5 (56%)	10.56	5.8	TR-	9	1 (11%)	27.08	0.71	36/36	128	referential, EEG1, REF_EEG, SCP	2.81	2.81	-16.52	16.52
VP0158	State of Mind	10:43:17	AM	26	3	FB+	9	4 (44%)	34.85	1.65	FB-	9	1 (11%)	27.18	-0.08	TR+	9	2 (22%)	0.35	-2.92	TR-	9	2 (22%)	26.43	2.4	36/36	128	referential, EEG1, REF_EEG, SCP	7.67	7.67	-26.08	26.08
VP0158	State of Mind	10:56:19	AM	26	4	FB+	9	1 (11%)	-17.68	1.25	FB-	9	5 (56%)	-19.98	1.93	TR+	9	3 (33%)	0.11	4.15	TR-	9	6 (67%)	-19.2	2.38	36/36	128	referential, EEG1, REF_EEG, SCP	2.3	2.3	19.31	19.31
VP0158	State of Mind	10:23:25	AM	27	1	FB+	18	6 (33%)	19.33	2.61	FB-	18	5 (28%)	15.87	1.67	TR+			0	0	TR-			0	0	36/36	128	referential, EEG1, REF_EEG, SCP	3.46	3.46	0	0
VP0158	State of Mind	10:33:46	AM	27	2	FB+	9	4 (44%)	-6.06	-2.11	FB-	9	1 (11%)	38.96	3.94	TR+	9	5 (56%)	17.57	-3.11	TR-	9	3 (33%)	42.85	3.72	36/36	128	referential, EEG1, REF_EEG, SCP	-45.02	45.02	-25.28	25.28
VP0158	State of Mind	10:45:23	AM	27	3	FB+	9	5 (56%)	38.65	2.28	FB-	9	2 (22%)	27.3	3.77	TR+	9	1 (11%)	-2.17	1.29	TR-	9	2 (22%)	-7.89	3.19	36/36	128	referential, EEG1, REF_EEG, SCP	11.35	11.35	5.72	5.72
VP0158	State of Mind	10:55:47	AM	27	4	FB+	9	1 (11%)	-7.31	3.4	FB-	9	2 (22%)	9.64	4.13	TR+	9	2 (22%)	-10.44	3.8	TR-	9	2 (22%)	6.92	3.82	36/36	128	referential, EEG1, REF_EEG, SCP	-16.95	16.95	-17.36	17.36
VP0159	State of Mind	01:18:52	PM	1	1	FB+	18	5 (28%)	27.01	0.25	FB-	18	0 (0%)	26.89	0.76	TR+			0	0	TR-			0	0	36/36	128	referential, EEG1, REF_EEG, SCP	0.12	0.12	0	0
VP0159	State of Mind	01:27:06	PM	1	2	FB+	18	2(11%)	17.61	0.69	FB-	18	0 (0%)	24.18	1.02	TR+			0	0	TR-			0	0	36/36	128	referential, EEG1, REF_EEG, SCP	-6.57	6.57	0	0
VP0159	State of Mind	01:35:00	PM	1	3	FB+	18	0 (0%)	-2.29	0.28	FB-	18	0 (0%)	1.51	0.56	TR+			0	0	TR-			0	0	36/36	128	referential, EEG1, REF_EEG, SCP	-3.8	3.8	0	0
VP0159	State of Mind	01:42:52	PM	1	4	FB+	18	0 (0%)	-2.85	0.36	FB-	18	2 (11%)	1.19	-0.48	TR+			0	0	TR-			0	0	36/36	128	referential, EEG1, REF_EEG, SCP	-4.04	4.04	0	0
VP0159	State of Mind	04:20:44	PM	2	1	FB+	18	12(67%)	47.27	0.11	FB-	18	0 (0%)	45.85	0.52	TR+			0	0	TR-			0	0	36/36	128	referential, EEG1, REF_EEG, SCP	1.42	1.42	0	0
VP0159	State of Mind	04:32:00	PM	2	2	FB+	15	9 (60%)	39.18	1.27	FB-	14	1 (7%)	48.89	1.45	TR+	4	3 (75%)	68.59	11.33	TR-	3	0 (0%)	42.3	-2.37	36/36	128	referential, EEG1, REF_EEG, SCP	-9.71	9.71	26.29	26.29
VP0159	State of Mind	04:42:22	PM	2	3	FB+	15	4 (27%)	10.81	0.39	FB-	14	0 (0%)	17.48	0.71	TR+	4	1 (25%)	-8.4	3.35	TR-	3	0 (0%)	69.21	-7.49	36/36	128	referential, EEG1, REF_EEG, SCP	-6.67	6.67	-77.61	77.61
VP0159	State of Mind	04:52:03	PM	2	4	FB+	15	4 (27%)	13.99	0.27	FB-	14	2 (14%)	-5.54	0.94	TR+	4	2 (50%)	7.29	-5.26	TR-	3	0 (0%)	36.24	-13.15	36/36	128	referential, EEG1, REF_EEG, SCP	19.53	19.53	-28.95	28.95
VP0159	State of Mind	04:14:29	PM	3	1	FB+	15	1 (7%)	1.8	0.6	FB-	14	0 (0%)	9.03	1.81	TR+	4	1 (25%)	3.55	2.59	TR-	3	0 (0%)	27.87	4.08	36/36	128	referential, EEG1, REF_EEG, SCP	-7.23	7.23	-24.32	24.32
VP0159	State of Mind	04:22:53	PM	3	2	FB+	15	0 (0%)	-3.69	0.66	FB-	14	2 (14%)	-12.01	1.15	TR+	4	0 (0%)	-8.53	1.13	TR-	3	0 (0%)	-3.67	3.24	36/36	128	referential, EEG1, REF_EEG, SCP	8.32	8.32	-4.86	4.86
VP0159	State of Mind	04:31:01	PM	3	3	FB+	15	0 (0%)	-9.37	0.55	FB-	14	4 (29%)	-12.66	1.16	TR+	4	0 (0%)	-19.66	0.73	TR-	3	0 (0%)	-9.08	4.79	36/36	128	referential, EEG1, REF_EEG, SCP	3.29	3.29	-10.58	10.58
VP0159	State of Mind	04:39:52	PM	3	4	FB+	15	0 (0%)	-17.39	0.75	FB-	14	6 (43%)	-22.31	0.97	TR+	4	0 (0%)	-12.48	4.47	TR-	3	2 (67%)	-35.21	7.55	36/36	128	referential, EEG1, REF_EEG, SCP	4.92	4.92	22.73	22.73
VP0159	State of Mind	02:03:59	PM	4	1	FB+	15	2(13%)	6.74	0.84	FB-	14	0 (0%)	2.13	1.08	TR+	4	0 (0%)	7.68	1.03	TR-	3	0 (0%)	27.77	0.23	36/36	128	referential, EEG1, REF_EEG, SCP	4.61	4.61	-20.09	20.09
VP0159	State of Mind	02:12:15	PM	4	2	FB+	15	0 (0%)	-0.64	0.44	FB-	14	0 (0%)	0.85	0.37	TR+	4	0 (0%)	17.25	1.55	TR-	3	0 (0%)	13.57	2.11	36/36	128	referential, EEG1, REF_EEG, SCP	-1.49	1.49	3.68	3.68
VP0159	State of Mind	02:20:30	PM	4	3	FB+	15	1 (7%)	3.18	0.88	FB-	14	1 (7%)	-2.77	0.96	TR+	4	0 (0%)	-15.92	3.11	TR-	3	0 (0%)	32.17	2.25	36/36	128	referential, EEG1, REF_EEG, SCP	5.95	5.95	-48.09	48.09
VP0159	State of Mind	02:28:45	PM	4	4	FB+	15	1 (7%)	1.7	0.6	FB-	14	3 (21%)	-7.39	1.28	TR+	4	0 (0%)	0.43	-0.18	TR-	3	0 (0%)	-9.36	3.99	36/36	128	referential, EEG1, REF_EEG, SCP	9.09	9.09	9.79	9.79
VP0159	State of Mind	01:10:57	PM	5	1	FB+	15	0 (0%)	6.71	0.64	FB-	14	0 (0%)	2.27	0.62	TR+	4	0 (0%)	15.46	4.7	TR-	3	0 (0%)	49.31	5.94	36/36	128	referential, EEG1, REF_EEG, SCP	4.44	4.44	-33.85	33.85
VP0159	State of Mind	01:19:24	PM	5	2	FB+	15	1 (7%)	18.77	0.85	FB-	14	0 (0%)	21.62	0.77	TR+	4	0 (0%)	4.15	4.62	TR-	3	0 (0%)	36.58	3.42	36/36	128	referential, EEG1, REF_EEG, SCP	-2.85	2.85	-32.43	32.43
VP0159	State of Mind	01:27:32	PM	5	3	FB+	15	0 (0%)	5.14	1.3	FB-	14	0 (0%)	26.76	1.41	TR+	4	1 (25%)	12.4	1.01	TR-	3	0 (0%)	14.48	9.55	36/36	128	referential, EEG1, REF_EEG, SCP	-21.62	21.62	-2.08	2.08
VP0159	State of Mind	01:35:37	PM	5	4	FB+	15	3 (20%)	17.9	1.57	FB-	14	2 (14%)	12.67	1.82	TR+	4	1 (25%)	25.18	3.07	TR-	3	0 (0%)	3.82	10.96	36/36	128	referential, EEG1, REF_EEG, SCP	5.23	5.23	21.36	21.36
VP0159	State of Mind	01:07:00	PM	6	1	FB+	15	4 (27%)	21.62	0.68	FB-	14	0 (0%)	0.17	0.87	TR+	4	2 (50%)	17.74	5.94	TR-	3	0 (0%)	34.49	4.66	36/36	128	referential, EEG1, REF_EEG, SCP	21.45	21.45	-16.75	16.75
VP0159	State of Mind	01:15:15	PM	6	2	FB+	11	4 (36%)	16.55	0.6	FB-	11	0 (0%)	-7.46	0.53	TR+	7	0 (0%)	5.71	0.83	TR-	7	0 (0%)	8.74	2.64	36/36	128	referential, EEG1, REF_EEG, SCP	24.01	24.01	-3.03	3.03
VP0159	State of Mind	01:23:19	PM	6	3	FB+	11	4 (36%)	5.33	1.46	FB-	11	1 (9%)	18.07	1.09	TR+	7	1 (14%)	12.46	1.55	TR-	7	0 (0%)	16.27	2.14	36/36	128	referential, EEG1, REF_EEG, SCP	-12.74	12.74	-3.81	3.81
VP0159	State of Mind	01:31:26	PM	6	4	FB+	11	0 (0%)	3.09	1.12	FB-	11	0 (0%)	4.85	1.59	TR+	7	2 (29%)	7.97	1.97	TR-	7	2 (29%)	-0.37	2.36	36/36	128	referential, EEG1, REF_EEG, SCP	-1.76	1.76	8.34	8.34
VP0159	State of Mind	04:12:47	PM	7	1	FB+	11	7 (64%)	55.5	-0.16	FB-	11	0 (0%)	62.97	-1	TR+	7	6 (86%)	51.54	1.13	TR-	7	0 (0%)	53.65	-0.36	36/36	128	referential, EEG1, REF_EEG, SCP	-7.47	7.47	-2.11	2.11
VP0159	State of Mind	04:21:00	PM	7	2	FB+	11	6 (55%)	46.21	-1.33	FB-	11	2 (18%)	21.23	-1.23	TR+	7	4 (57%)	36.59	-2.33	TR-	7	2 (29%)	16.06	-6.01	36/36	128	referential, EEG1, REF_EEG, SCP	24.98	24.98	20.53	20.53
VP0159	State of Mind	04:29:54	PM	7	3	FB+	11	3 (27%)	17.96	0.55	FB-	11	0 (0%)	21.16	0.08	TR+	7	1 (14%)	17.91	3.08	TR-	7	0 (0%)	30.92	1.16	36/36	128	referential, EEG1, REF_EEG, SCP	-3.2	3.2	-13.01	13.01
VP0159	State of Mind	04:37:38	PM	7	4	FB+	11	3 (27%)	13.32	0.17	FB-	11	1 (9%)	0.71	-0.79	TR+	7	2 (29%)	20.71	1.12	TR-	7	0 (0%)	33.79	3.08	36/36	128	referential, EEG1, REF_EEG, SCP	12.61	12.61	-13.08	13.08
VP0159	State of Mind	03:05:11	PM	8	1	FB+	11	3 (27%)	28.37	1.12	FB-	11	0 (0%)	22.81	1.35	TR+	7	4 (57%)	37.38	0.53	TR-	7	0 (0%)	20.01	-0.09	36/36	128	referential, EEG1, REF_EEG, SCP	5.56	5.56	17.37	17.37
VP0159	State of Mind	03:13:28	PM	8	2	FB+	11	1 (9%)	12.36	0.99	FB-	11	2 (18%)	-4.53	0.68	TR+	7	0 (0%)	-3.69	0.2	TR-	7	1 (14%)	-1.8	2.59	36/36	128	referential, EEG1, REF_EEG, SCP	16.89	16.89	-1.89	1.89
VP0159	State of Mind	03:21:50	PM	8	3	FB+	11	1 (9%)	-17.67	1.07	FB-	11	1 (9%)	-16.32	0.43	TR+	7	0 (0%)	-12.17	3.54	TR-	7	3 (43%)	-18	1.87	36/36	128	referential, EEG1, REF_EEG, SCP	-1.35	1.35	5.83	5.83
VP0159	State of Mind	03:30:32	PM	8	4	FB+	11	1 (9%)	-4.94	1.1	FB-	11	0 (0%)	-6.22	0.72	TR+	7	0 (0%)	-8.04	1.29	TR-	7	1 (14%)	-8.77	0.7	36/36	128	referential, EEG1, REF_EEG, SCP	1.28	1.28	0.73	0.73
VP0159	State of Mind	01:59:14	PM	9	1	FB+	11	0 (0%)	-32.43	-2.96	FB-	11	2 (18%)	-18.95	2.64	TR+	7	1 (14%)	11.12	3.35	TR-	7	0 (0%)	7.39	2.16	36/36	128	referential, EEG1, REF_EEG, SCP	-13.48	13.48	3.73	3.73
VP0159	State of Mind	02:07:46	PM	9	2	FB+	11	1 (9%)	7.69	0.94	FB-	11	1 (9%)	6.71	1.92	TR+	7	2 (29%)	7.83	3.16	TR-	7	1 (14%)	-17.68	3.13	36/36	128	referential, EEG1, REF_EEG, SCP	0.98	0.98	25.51	25.51
VP0159	State of Mind	02:16:12	PM	9	3	FB+	11	3 (27%)	-8.11	3	FB-	11	0 (0%)	-2.47	0.96	TR+	7	0 (0%)	3.31	1.53	TR-	7	0 (0%)	28.07	3.8	36/36	128	referential, EEG1, REF_EEG, SCP	-5.64	5.64	-24.76	24.76
VP0159	State of Mind	02:24:49	PM	9	4	FB+	11	0 (0%)	2.8	0.69	FB-	11	0 (0%)	18.67	0.78	TR+	7	1 (14%)	10.6	0.79	TR-	7	0 (0%)	15.92	1.34	36/36	128	referential, EEG1, REF_EEG, SCP	-15.87	15.87	-5.32	5.32
VP0159	State of Mind	01:08:51	PM	10	1	FB+	11	0 (0%)	-31.7	0.34	FB-	11	6 (55%)	-27.93	-1.34	TR+	7	0 (0%)	-16.51	-1.68	TR-	7	2 (29%)	-14.49	-3.04	36/36	128	referential, EEG1, REF_EEG, SCP	-3.77	3.77	-2.02	2.02
VP0159	State of Mind	01:18:17	PM	10	2	FB+	11	1 (9%)	-27.16	-0.17	FB-	11	5 (45%)	-24.08	-0.95	TR+	7	1 (14%)	-1.45	0.74	TR-	7	3 (43%)	-43.11	-2.57	36/36	128	referential, EEG1, REF_EEG, SCP	-3.08	3.08	41.66	41.66
VP0159	State of Mind	01:28:24	PM	10	3	FB+	11	1 (9%)	-21.78	-1.94	FB-	11	3 (27%)	-7.45	-2.15	TR+	7	1 (14%)	-17.27	2.89	TR-	7	1 (14%)	-11.69	-1.67	36/36	128	referential, EEG1, REF_EEG, SCP	-14.33	14.33	-5.58	5.58
VP0159	State of Mind	01:37:52	PM	10	4	FB+	11	1 (9%)	-19.16	0.6	FB-	11	3 (27%)	-13.01	0.21	TR+	7	0 (0%)	-8.08	0.2	TR-	7	3 (43%)	-21.2	-0.31	36/36	128	referential, EEG1, REF_EEG, SCP	-6.15	6.15	13.12	13.12
VP0159	State of Mind	01:16:16	PM	11	1	FB+	11	6 (55%)	37.76	1.48	FB-	11	3 (27%)	-11.94	0.95	TR+	7	5 (71%)	43.09	5.36	TR-	7	1 (14%)	50.2	5.45	36/36	128	referential, EEG1, REF_EEG, SCP	49.7	49.7	-7.11	7.11
VP0159	State of Mind	01:26:07	PM	11	2	FB+	11	2(18%)	11.03	3.1	FB-	11	5 (45%)	-19.26	3.51	TR+	7	2 (29%)	9.98	5.73	TR-	7	0 (0%)	13.6	7.65	36/36	128	referential, EEG1, REF_EEG, SCP	30.29	30.29	-3.62	3.62
VP0159	State of Mind	01:35:57	PM	11	3	FB+	11	4 (36%)	18.73	4.64	FB-	11	6 (55%)	-40.97	4.6	TR+	7	2 (29%)	6.71	5.52	TR-	7	2 (29%)	-13.22	3.15	36/36	128	referential, EEG1, REF_EEG, SCP	59.7	59.7	19.93	19.93
VP0159	State of Mind	01:45:53	PM	11	4	FB+	11	5 (45%)	44.85	2.04	FB-	11	5 (45%)	-26.22	6.49	TR+	7	4 (57%)	34.72	3.46	TR-	7	0 (0%)	17.64	1.31	36/36	128	referential, EEG1, REF_EEG, SCP	71.07	71.07	17.08	17.08
VP0159	State of Mind	04:04:33	PM	12	1	FB+	11	9 (82%)	160.64	1.99	FB-	11	1 (9%)	112.8	4.17	TR+	7	6 (86%)	93.39	7.3	TR-	7	0 (0%)	104.33	6.27	36/36	128	referential, EEG1, REF_EEG, SCP	47.84	47.84	-10.94	10.94
VP0159	State of Mind	04:13:50	PM	12	2	FB+	11	8 (73%)	69.81	2.49	FB-	11	2 (18%)	47.82	4.09	TR+	7	4 (57%)	47.26	4.21	TR-	7	1 (14%)	46.42	10.58	36/36	128	referential, EEG1, REF_EEG, SCP	21.99	21.99	0.84	0.84
VP0159	State of Mind	04:23:42	PM	12	3	FB+	11	4 (36%)	21.76	0.97	FB-	11	3 (27%)	48.64	3.05	TR+	7	3 (43%)	28.86	5.8	TR-	7	0 (0%)	-5.25	2.72	36/36	128	referential, EEG1, REF_EEG, SCP	-26.88	26.88	34.11	34.11
VP0159	State of Mind	04:32:51	PM	12	4	FB+	11	6 (55%)	50.24	2.15	FB-	11	3 (27%)	1.04	4.11	TR+	7	1 (14%)	-4.21	2.29	TR-	7	0 (0%)	31.91	2.05	36/36	128	referential, EEG1, REF_EEG, SCP	49.2	49.2	-36.12	36.12
VP0159	State of Mind	04:12:22	PM	13	1	FB+	11	7 (64%)	32.97	3.1	FB-	11	1 (9%)	-1.08	0.75	TR+	7	3 (43%)	28.88	1.75	TR-	7	0 (0%)	20.97	2.79	36/36	128	referential, EEG1, REF_EEG, SCP	34.05	34.05	7.91	7.91
VP0159	State of Mind	04:21:23	PM	13	2	FB+	11	2(18%)	9.95	1.1	FB-	11	2 (18%)	-26.48	0.82	TR+	7	2 (29%)	16.95	1.8	TR-	7	0 (0%)	-5.56	0.48	36/36	128	referential, EEG1, REF_EEG, SCP	36.43	36.43	22.51	22.51
VP0159	State of Mind	04:30:32	PM	13	3	FB+	11	2(18%)	-0.1	2.43	FB-	11	1 (9%)	-11.92	1.95	TR+	7	0 (0%)	-5.52	1.16	TR-	7	1 (14%)	-18.19	3.82	36/36	128	referential, EEG1, REF_EEG, SCP	11.82	11.82	12.67	12.67
VP0159	State of Mind	04:38:16	PM	13	4	FB+	11	1 (9%)	-18.55	1.25	FB-	11	1 (9%)	-15.39	1.5	TR+	7	0 (0%)	-6.8	2.26	TR-	7	3 (43%)	-36.96	3.76	36/36	128	referential, EEG1, REF_EEG, SCP	-3.16	3.16	30.16	30.16
VP0159	State of Mind	03:08:08	PM	14	1	FB+	9	5 (56%)	38.41	3.2	FB-	9	0 (0%)	50.55	2.28	TR+	9	4 (44%)	31.42	0.36	TR-	9	0 (0%)	36.84	2.45	36/36	128	referential, EEG1, REF_EEG, SCP	-12.14	12.14	-5.42	5.42
VP0159	State of Mind	03:16:55	PM	14	2	FB+	9	1 (11%)	-15.13	-1.1	FB-	9	1 (11%)	-0.4	1.61	TR+	9	1 (11%)	-3	1.13	TR-	9	1 (11%)	-2.4	1.76	36/36	128	referential, EEG1, REF_EEG, SCP	-14.73	14.73	-0.6	0.6
VP0159	State of Mind	03:26:42	PM	14	3	FB+	9	1 (11%)	-4.82	2.42	FB-	9	1 (11%)	15.58	-1.56	TR+	9	1 (11%)	-13.13	2.68	TR-	9	1 (11%)	-12.59	0.56	36/36	128	referential, EEG1, REF_EEG, SCP	-20.4	20.4	-0.54	0.54
VP0159	State of Mind	03:35:45	PM	14	4	FB+	9	3 (33%)	18.56	4.61	FB-	9	2 (22%)	-10.34	0.12	TR+	9	1 (11%)	-16.96	-1.54	TR-	9	3 (33%)	-34.77	5.75	36/36	128	referential, EEG1, REF_EEG, SCP	28.9	28.9	17.81	17.81
VP0159	State of Mind	01:11:46	PM	15	1	FB+	9	9 (100%)	88.92	0.4	FB-	9	1 (11%)	21.91	6.96	TR+	9	9(100%)	72.63	1.54	TR-	9	0 (0%)	73.48	3	36/36	128	referential, EEG1, REF_EEG, SCP	67.01	67.01	-0.85	0.85
VP0159	State of Mind	01:20:41	PM	15	2	FB+	9	2 (22%)	7.14	3.24	FB-	9	0 (0%)	-3.78	0.85	TR+	9	4 (44%)	31.83	0.79	TR-	9	0 (0%)	21.01	1.14	36/36	128	referential, EEG1, REF_EEG, SCP	10.92	10.92	10.82	10.82
VP0159	State of Mind	01:28:48	PM	15	3	FB+	9	0 (0%)	-1.41	1.45	FB-	9	2 (22%)	-5.71	0.81	TR+	9	1 (11%)	21.65	0.72	TR-	9	0 (0%)	7.7	-0.01	36/36	128	referential, EEG1, REF_EEG, SCP	4.3	4.3	13.95	13.95
VP0159	State of Mind	01:36:58	PM	15	4	FB+	9	0 (0%)	-2.75	1.95	FB-	9	1 (11%)	-18.49	2.35	TR+	9	1 (11%)	5.84	1.5	TR-	9	0 (0%)	-14.5	0.99	36/36	128	referential, EEG1, REF_EEG, SCP	15.74	15.74	20.34	20.34
VP0159	State of Mind	01:08:16	PM	16	1	FB+	9	0 (0%)	-25.01	0.88	FB-	9	4 (44%)	-33.12	0.92	TR+	9	1 (11%)	-31.91	3.96	TR-	9	4 (44%)	-25.32	1.26	36/36	128	referential, EEG1, REF_EEG, SCP	8.11	8.11	-6.59	6.59
VP0159	State of Mind	01:17:24	PM	16	2	FB+	9	1 (11%)	8.59	0.52	FB-	9	1 (11%)	5.18	-0.82	TR+	9	2 (22%)	9.99	0.11	TR-	9	0 (0%)	13.34	-0.38	36/36	128	referential, EEG1, REF_EEG, SCP	3.41	3.41	-3.35	3.35
VP0159	State of Mind	01:26:11	PM	16	3	FB+	9	1 (11%)	0.67	-0.19	FB-	9	1 (11%)	1.49	0.25	TR+	9	2 (22%)	14.13	2.78	TR-	9	1 (11%)	-10.98	1.22	36/36	128	referential, EEG1, REF_EEG, SCP	-0.82	0.82	25.11	25.11
VP0159	State of Mind	01:34:54	PM	16	4	FB+	9	1 (11%)	7.22	-0.47	FB-	9	2 (22%)	-1.62	-1.3	TR+	9	2 (22%)	7.4	2.42	TR-	9	0 (0%)	14.23	0.85	36/36	128	referential, EEG1, REF_EEG, SCP	8.84	8.84	-6.83	6.83
VP0159	State of Mind	03:19:41	PM	17	1	FB+	9	4 (44%)	35.57	0.31	FB-	9	1 (11%)	22.11	-4.17	TR+	9	6 (67%)	45.38	2.76	TR-	9	1 (11%)	0.44	1.62	36/36	128	referential, EEG1, REF_EEG, SCP	13.46	13.46	44.94	44.94
VP0159	State of Mind	03:28:48	PM	17	2	FB+	9	3 (33%)	11.89	-3.89	FB-	9	4 (44%)	-61.67	-1.73	TR+	9	2 (22%)	22.89	-2.19	TR-	9	2 (22%)	-11.05	-2.54	36/36	128	referential, EEG1, REF_EEG, SCP	73.56	73.56	33.94	33.94
VP0159	State of Mind	03:37:58	PM	17	3	FB+	10	5 (50%)	33.69	-0.73	FB-		3 (38%)	-40.1	-5.1	TR+	10	3 (30%)	27.14	-0.29	TR-		4 (50%)	-26.22	-0.49	36/36	128	referential, EEG1, REF_EEG, SCP	73.79	73.79	53.36	53.36
VP0159	State of Mind	03:48:03	PM	17	4	FB+	9	0 (0%)	1.49	0.53	FB-	9	5 (56%)	-37.99	-1.5	TR+	9	1 (11%)	4.51	-0.53	TR-	9	5 (56%)	-54.75	-1.86	36/36	128	referential, EEG1, REF_EEG, SCP	39.48	39.48	59.26	59.26
VP0159	State of Mind	03:59:53	PM	18	1	FB+	9	0 (0%)	-16.1	0	FB-	9	3 (33%)	-26.03	-0.15	TR+	9	2 (22%)	-5.68	-0.01	TR-	9	3 (33%)	-20.07	0.04	36/36	128	referential, EEG1, REF_EEG, SCP	9.93	9.93	14.39	14.39
VP0159	State of Mind	04:07:53	PM	18	2	FB+	9	1 (11%)	5.15	0.04	FB-	9	2 (22%)	4.68	-1.91	TR+	9	1 (11%)	-1.33	8.25	TR-	9	0 (0%)	22.35	0.94	36/36	128	referential, EEG1, REF_EEG, SCP	0.47	0.47	-23.68	23.68
VP0159	State of Mind	04:15:54	PM	18	3	FB+	9	2 (22%)	7.35	0.3	FB-	9	0 (0%)	13.21	1.3	TR+	9	3 (33%)	8.7	1.32	TR-	9	0 (0%)	25.26	1.75	36/36	128	referential, EEG1, REF_EEG, SCP	-5.86	5.86	-16.56	16.56
VP0159	State of Mind	04:24:24	PM	18	4	FB+	9	1 (11%)	4.44	1.2	FB-	9	1 (11%)	6.88	3.06	TR+	9	2 (22%)	12.82	1.64	TR-	9	1 (11%)	6.89	2.98	36/36	128	referential, EEG1, REF_EEG, SCP	-2.44	2.44	5.93	5.93
VP0159	State of Mind	04:06:29	PM	19	1	FB+	9	7 (78%)	63.04	2.7	FB-	9	0 (0%)	30.69	2.28	TR+	9	7 (78%)	80.47	0.72	TR-	9	0 (0%)	63.41	1.59	36/36	128	referential, EEG1, REF_EEG, SCP	32.35	32.35	17.06	17.06
VP0159	State of Mind	04:15:06	PM	19	2	FB+	9	1 (11%)	5.75	0.23	FB-	9	5 (56%)	-33.27	2.65	TR+	9	2 (22%)	2.85	-0.72	TR-	9	1 (11%)	5.34	1.21	36/36	128	referential, EEG1, REF_EEG, SCP	39.02	39.02	-2.49	2.49
VP0159	State of Mind	04:23:34	PM	19	3	FB+	9	0 (0%)	-4.91	0.46	FB-	9	5 (56%)	-23.64	1.36	TR+	9	1 (11%)	-2.91	1.72	TR-	9	3 (33%)	-15.76	3.66	36/36	128	referential, EEG1, REF_EEG, SCP	18.73	18.73	12.85	12.85
VP0159	State of Mind	04:32:20	PM	19	4	FB+	9	1 (11%)	-18.64	1.11	FB-	9	6 (67%)	-27.5	1.99	TR+	9	0 (0%)	-20.87	-5.12	TR-	9	2 (22%)	-16.95	0.17	36/36	128	referential, EEG1, REF_EEG, SCP	8.86	8.86	-3.92	3.92
VP0159	State of Mind	03:04:49	PM	20	1	FB+	9	9 (100%)	108.47	6.49	FB-	9	0 (0%)	136.47	5.54	TR+	9	9(100%)	116.78	1.81	TR-	9	0 (0%)	140.43	2.78	36/36	128	referential, EEG1, REF_EEG, SCP	-28	28	-23.65	23.65
VP0159	State of Mind	03:14:50	PM	20	2	FB+	9	4 (44%)	16.96	2.15	FB-	9	1 (11%)	2.41	2.72	TR+	9	2 (22%)	43.89	3.12	TR-	9	0 (0%)	50.11	-2.81	36/36	128	referential, EEG1, REF_EEG, SCP	14.55	14.55	-6.22	6.22
VP0159	State of Mind	03:24:14	PM	20	3	FB+	9	4 (44%)	10.04	2.92	FB-	9	0 (0%)	26.95	-1.66	TR+	9	2 (22%)	5.5	3.2	TR-	9	2 (22%)	17.61	-2.45	36/36	128	referential, EEG1, REF_EEG, SCP	-16.91	16.91	-12.11	12.11
VP0159	State of Mind	03:34:26	PM	20	4	FB+	9	1 (11%)	3.67	-2.55	FB-	9	2 (22%)	7	-0.89	TR+	9	3 (33%)	23.89	1.49	TR-	9	1 (11%)	12.17	3.49	36/36	128	referential, EEG1, REF_EEG, SCP	-3.33	3.33	11.72	11.72
VP0159	State of Mind	01:05:29	PM	21	1	FB+	9	2 (22%)	13.24	1.77	FB-	9	2 (22%)	-3.54	1.1	TR+	9	3 (33%)	16.42	0.97	TR-	9	1 (11%)	1.87	2.29	36/36	128	referential, EEG1, REF_EEG, SCP	16.78	16.78	14.55	14.55
VP0159	State of Mind	01:13:50	PM	21	2	FB+	9	8 (89%)	53.62	1.37	FB-	9	1 (11%)	2.16	1.44	TR+	9	0 (0%)	24.81	1.09	TR-	9	0 (0%)	18.7	2.03	36/36	128	referential, EEG1, REF_EEG, SCP	51.46	51.46	6.11	6.11
VP0159	State of Mind	01:22:33	PM	21	3	FB+	9	7 (78%)	67.89	2.42	FB-	9	1 (11%)	32.28	-0.66	TR+	9	4 (44%)	28.72	4.9	TR-	9	3 (33%)	-11.34	3.46	36/36	128	referential, EEG1, REF_EEG, SCP	35.61	35.61	40.06	40.06
VP0159	State of Mind	01:32:01	PM	21	4	FB+	9	5 (56%)	28.96	3.79	FB-	9	3 (33%)	4.47	3.51	TR+	9	5 (56%)	34.5	2.72	TR-	9	0 (0%)	25.77	2.03	36/36	128	referential, EEG1, REF_EEG, SCP	24.49	24.49	8.73	8.73
VP0159	State of Mind	01:13:43	PM	22	1	FB+	9	7 (78%)	53.55	0.37	FB-	9	2 (22%)	24.95	3.88	TR+	9	8 (89%)	85.89	3.91	TR-	9	0 (0%)	61.51	5.05	36/36	128	referential, EEG1, REF_EEG, SCP	28.6	28.6	24.38	24.38
VP0159	State of Mind	01:23:20	PM	22	2	FB+	9	4 (44%)	36.52	2.13	FB-	9	0 (0%)	31.69	2.38	TR+	9	2 (22%)	36.18	5.95	TR-	9	3 (33%)	-16.6	8.44	36/36	128	referential, EEG1, REF_EEG, SCP	4.83	4.83	52.78	52.78
VP0159	State of Mind	01:32:49	PM	22	3	FB+	9	7 (78%)	42.42	2.51	FB-	9	2 (22%)	-0.47	3	TR+	9	6 (67%)	61.32	3.92	TR-	9	0 (0%)	37.46	3.97	36/36	128	referential, EEG1, REF_EEG, SCP	42.89	42.89	23.86	23.86
VP0159	State of Mind	01:42:54	PM	22	4	FB+	9	4 (44%)	32.49	0.89	FB-	9	2 (22%)	11.81	4.15	TR+	9	4 (44%)	59.19	3.11	TR-	9	1 (11%)	2.7	5.68	36/36	128	referential, EEG1, REF_EEG, SCP	20.68	20.68	56.49	56.49
VP0159	State of Mind	03:11:06	PM	23	1	FB+	9	9 (100%)	141.41	8.01	FB-	9	0 (0%)	188.87	6.19	TR+	9	7 (78%)	144.12	5.17	TR-	9	0 (0%)	168.36	4.51	36/36	128	referential, EEG1, REF_EEG, SCP	-47.46	47.46	-24.24	24.24
VP0159	State of Mind	03:22:11	PM	23	2	FB+	9	2 (22%)	24.84	-0.2	FB-	9	2 (22%)	-15.84	6.89	TR+	9	4 (44%)	36.74	-0.24	TR-	9	2 (22%)	-9.37	4.85	36/36	128	referential, EEG1, REF_EEG, SCP	40.68	40.68	46.11	46.11
VP0159	State of Mind	03:30:55	PM	23	3	FB+	9	2 (22%)	33.59	2.38	FB-	9	0 (0%)	-11.89	1.02	TR+	9	2 (22%)	17.24	0.84	TR-	9	1 (11%)	-27.12	-1.27	36/36	128	referential, EEG1, REF_EEG, SCP	45.48	45.48	44.36	44.36
VP0159	State of Mind	03:39:26	PM	23	4	FB+	9	0 (0%)	-6.65	2.1	FB-	9	0 (0%)	6.56	1.59	TR+	9	2 (22%)	-7.04	2.19	TR-	9	0 (0%)	-23.5	-0.1	36/36	128	referential, EEG1, REF_EEG, SCP	-13.21	13.21	16.46	16.46
VP0159	State of Mind	12:54:49	PM	24	4	FB+	9	3 (33%)	32.49	-6.08	FB-	9	1 (11%)	0.86	2.17	TR+	9	4 (44%)	20.92	-1	TR-	9	1 (11%)	15.1	0.68	36/36	128	referential, EEG1, REF_EEG, SCP	31.63	31.63	5.82	5.82
VP0159	State of Mind	01:04:27	PM	24	1	FB+	9	4 (44%)	47.76	-1.49	FB-	9	2 (22%)	-9.9	-3.58	TR+	9	4 (44%)	6.13	-1.43	TR-	9	2 (22%)	37.38	-1.87	36/36	128	referential, EEG1, REF_EEG, SCP	57.66	57.66	-31.25	31.25
VP0159	State of Mind	01:14:37	PM	24	2	FB+	9	2 (22%)	9.04	-1.99	FB-	9	2 (22%)	-13.64	-0.98	TR+	9	3 (33%)	24.12	-10.56	TR-	9	6 (67%)	-21.33	-5.91	36/36	128	referential, EEG1, REF_EEG, SCP	22.68	22.68	45.45	45.45
VP0159	State of Mind	01:25:16	PM	24	3	FB+	9	5 (56%)	10.11	2.74	FB-	9	4 (44%)	-26.46	1.18	TR+	9	6 (67%)	89.24	-6.17	TR-	9	1 (11%)	26.07	-5.42	36/36	128	referential, EEG1, REF_EEG, SCP	36.57	36.57	63.17	63.17
VP0159	State of Mind	11:15:18	AM	25	1	FB+	9	6 (67%)	49.27	1.56	FB-	9	1 (11%)	8.16	1.57	TR+	9	5 (56%)	42.36	1.89	TR-	9	0 (0%)	7.77	0.37	36/36	128	referential, EEG1, REF_EEG, SCP	41.11	41.11	34.59	34.59
VP0159	State of Mind	11:24:06	AM	25	2	FB+	9	5 (56%)	47.48	1.6	FB-	9	0 (0%)	29.88	2.67	TR+	9	3 (33%)	-10.94	7.9	TR-	9	3 (33%)	28.41	2.1	36/36	128	referential, EEG1, REF_EEG, SCP	17.6	17.6	-39.35	39.35
VP0159	State of Mind	11:33:30	AM	25	3	FB+	9	4 (44%)	40.92	2.67	FB-	9	1 (11%)	8.93	1.69	TR+	9	5 (56%)	29.53	2.68	TR-	9	1 (11%)	-6.38	2.16	36/36	128	referential, EEG1, REF_EEG, SCP	31.99	31.99	35.91	35.91
VP0159	State of Mind	11:42:01	AM	25	4	FB+	9	5 (56%)	48.78	3.79	FB-	9	1 (11%)	7.35	1.32	TR+	9	5 (56%)	39.12	2.02	TR-	9	0 (0%)	10.64	0.03	36/36	128	referential, EEG1, REF_EEG, SCP	41.43	41.43	28.48	28.48
VP0159	State of Mind	03:14:41	PM	26	1	FB+	9	5 (56%)	42.19	1.05	FB-	9	1 (11%)	30.07	1.3	TR+	9	4 (44%)	27.48	1.62	TR-	9	0 (0%)	34.71	2.81	36/36	128	referential, EEG1, REF_EEG, SCP	12.12	12.12	-7.23	7.23
VP0159	State of Mind	03:23:32	PM	26	2	FB+	9	2 (22%)	9.49	-0.02	FB-	9	3 (33%)	1.73	1.64	TR+	9	2 (22%)	16.31	1.67	TR-	9	2 (22%)	19.02	2.32	36/36	128	referential, EEG1, REF_EEG, SCP	7.76	7.76	-2.71	2.71
VP0159	State of Mind	03:32:01	PM	26	3	FB+	9	1 (11%)	2.85	2.18	FB-	9	3 (33%)	-14.91	1.3	TR+	9	2 (22%)	10.44	1.05	TR-	9	4 (44%)	-19.01	-2.45	36/36	128	referential, EEG1, REF_EEG, SCP	17.76	17.76	29.45	29.45
VP0159	State of Mind	03:40:42	PM	26	4	FB+	9	3 (33%)	16	-0.1	FB-	9	2 (22%)	-5.18	-1.13	TR+	9	3 (33%)	2.08	1.78	TR-	9	5 (56%)	-16.26	1.36	36/36	128	referential, EEG1, REF_EEG, SCP	21.18	21.18	18.34	18.34
VP0159	State of Mind	01:06:03	PM	27	1	FB+	9	6 (67%)	32.08	1.34	FB-	9	2 (22%)	-3.86	2.14	TR+	9	8 (89%)	44.22	0.98	TR-	9	1 (11%)	9.66	1.15	36/36	128	referential, EEG1, REF_EEG, SCP	35.94	35.94	34.56	34.56
VP0159	State of Mind	01:15:56	PM	27	2	FB+	9	3 (33%)	22.52	2.31	FB-	9	2 (22%)	-8.04	0.38	TR+	9	6 (67%)	20.2	0.95	TR-	9	3 (33%)	2.23	2.57	36/36	128	referential, EEG1, REF_EEG, SCP	30.56	30.56	17.97	17.97
VP0159	State of Mind	01:25:10	PM	27	3	FB+	9	3 (33%)	-3.59	0.9	FB-	9	4 (44%)	-13.93	1.87	TR+	9	4 (44%)	16.94	0.64	TR-	9	3 (33%)	-10.94	3.7	36/36	128	referential, EEG1, REF_EEG, SCP	10.34	10.34	27.88	27.88
VP0159	State of Mind	01:34:30	PM	27	4	FB+	9	3 (33%)	16.49	3.47	FB-	9	5 (56%)	-20.56	0.81	TR+	9	7 (78%)	25.32	2.26	TR-	9	3 (33%)	-8.56	4.12	36/36	128	referential, EEG1, REF_EEG, SCP	37.05	37.05	33.88	33.88
VP0162	Unaware	10:15:53	AM	1	1	FB+	18	13(72%)	44.71	2.41	FB-	18	4 (22%)	9.62	4.17	TR+			0	0	TR-			0	0	36/36	128	referential, EEG1, REF_EEG, SCP	35.09	35.09	0	0
VP0162	Unaware	10:26:46	AM	1	2	FB+	18	5 (28%)	-13.2	1.93	FB-	18	6 (33%)	8.64	2.5	TR+			0	0	TR-			0	0	36/36	128	referential, EEG1, REF_EEG, SCP	-21.84	21.84	0	0
VP0162	Unaware	10:37:28	AM	1	3	FB+	15	6 (40%)	16.23	2.18	FB-	14	4 (29%)	11.9	3.16	TR+	4	0 (0%)	-16.49	-1.88	TR-	3	3(100%)	-36.62	14.83	36/36	128	referential, EEG1, REF_EEG, SCP	4.33	4.33	20.13	20.13
VP0162	Unaware	10:47:53	AM	1	4	FB+	15	7 (47%)	20.39	2.5	FB-	14	4 (29%)	8.81	3.58	TR+	4	2 (50%)	-54.26	24.11	TR-	3	1 (33%)	-1.18	30.81	36/36	128	referential, EEG1, REF_EEG, SCP	11.58	11.58	-53.08	53.08
VP0162	Unaware	01:24:29	PM	2	1	FB+	15	6 (40%)	-10.09	3.65	FB-	14	2 (14%)	29.88	6.66	TR+	4	2 (50%)	27.45	9.43	TR-	3	1 (33%)	-13.6	23	36/36	128	referential, EEG1, REF_EEG, SCP	-39.97	39.97	41.05	41.05
VP0162	Unaware	01:35:50	PM	2	2	FB+	15	9 (60%)	23.25	2.61	FB-	14	1 (7%)	60.66	1.46	TR+	4	1 (25%)	3.57	12.88	TR-	3	2 (67%)	-5.25	1.58	36/36	128	referential, EEG1, REF_EEG, SCP	-37.41	37.41	8.82	8.82
VP0162	Unaware	01:45:42	PM	2	3	FB+	15	10(67%)	31.96	3.31	FB-	14	3 (21%)	21.82	2.24	TR+	4	1 (25%)	3.23	2.76	TR-	3	3(100%)	-79.44	9.58	36/36	128	referential, EEG1, REF_EEG, SCP	10.14	10.14	82.67	82.67
VP0162	Unaware	01:55:23	PM	2	4	FB+	15	13(87%)	42.17	3.11	FB-	14	4 (29%)	-6.19	3.77	TR+	4	2 (50%)	36.39	6.44	TR-	3	3(100%)	-68.54	2.38	36/36	128	referential, EEG1, REF_EEG, SCP	48.36	48.36	104.93	104.93
VP0162	Unaware	01:14:13	PM	3	1	FB+	15	11 (73%)	23.07	3.27	FB-	14	0 (0%)	68.17	1.44	TR+	4	3 (75%)	73.66	5.16	TR-	3	0 (0%)	80.83	22.19	36/36	128	referential, EEG1, REF_EEG, SCP	-45.1	45.1	-7.17	7.17
VP0162	Unaware	01:24:28	PM	3	2	FB+	15	1 (7%)	-12.38	1	FB-	14	2 (14%)	-9.23	1.9	TR+	4	2 (50%)	43.16	-2.43	TR-	3	1 (33%)	23.02	10.81	36/36	128	referential, EEG1, REF_EEG, SCP	-3.15	3.15	20.14	20.14
VP0162	Unaware	01:33:42	PM	3	3	FB+	15	6 (40%)	7.35	2.01	FB-	14	4 (29%)	1.47	4.2	TR+	4	1 (25%)	8	3.12	TR-	3	1 (33%)	-6.95	6.73	36/36	128	referential, EEG1, REF_EEG, SCP	5.88	5.88	14.95	14.95
VP0162	Unaware	01:45:13	PM	3	4	FB+	15	4 (27%)	1.72	0.53	FB-	14	2 (14%)	1.08	0.22	TR+	4	1 (25%)	8.25	4.58	TR-	3	1 (33%)	16.9	4.52	36/36	128	referential, EEG1, REF_EEG, SCP	0.64	0.64	-8.65	8.65
VP0162	Unaware	01:21:17	PM	4	1	FB+	15	9 (60%)	26.88	0.01	FB-	14	3 (21%)	8.22	3.69	TR+	4	1 (25%)	15.82	8.03	TR-	3	1 (33%)	-3.68	11.44	36/36	128	referential, EEG1, REF_EEG, SCP	18.66	18.66	19.5	19.5
VP0162	Unaware	01:31:28	PM	4	2	FB+	15	5 (33%)	12.28	2.6	FB-	14	6 (43%)	8.76	3.51	TR+	4	2 (50%)	11.19	5.8	TR-	3	0 (0%)	13.29	4.43	36/36	128	referential, EEG1, REF_EEG, SCP	3.52	3.52	-2.1	2.1
VP0162	Unaware	01:40:15	PM	4	3	FB+	15	5 (33%)	15.93	1.53	FB-	14	7 (50%)	-11.2	3.89	TR+	4	1 (25%)	-22.57	7.36	TR-	3	3(100%)	-48.76	15.69	36/36	128	referential, EEG1, REF_EEG, SCP	27.13	27.13	26.19	26.19
VP0162	Unaware	01:50:21	PM	4	4	FB+	15	8 (53%)	35.38	1.58	FB-	14	7 (50%)	-9.85	0.65	TR+	4	0 (0%)	-39.36	10.3	TR-	3	1 (33%)	111.76	64.2	36/36	128	referential, EEG1, REF_EEG, SCP	45.23	45.23	-151.12	151.12
VP0162	Unaware	01:18:37	PM	5	1	FB+	15	8 (53%)	64.88	2.43	FB-	14	0 (0%)	62.39	1.36	TR+	4	1 (25%)	23.07	-5.33	TR-	3	0 (0%)	95.89	24.64	36/36	128	referential, EEG1, REF_EEG, SCP	2.49	2.49	-72.82	72.82
VP0162	Unaware	01:29:08	PM	5	2	FB+	15	13(87%)	58.99	1.35	FB-	14	0 (0%)	61.41	4.81	TR+	4	0 (0%)	-27.43	3.84	TR-	3	1 (33%)	6.03	-0.05	36/36	128	referential, EEG1, REF_EEG, SCP	-2.42	2.42	-33.46	33.46
VP0162	Unaware	01:40:57	PM	5	3	FB+	15	7 (47%)	29.05	1.31	FB-	14	2 (14%)	45.01	3.49	TR+	4	1 (25%)	-23.72	18.71	TR-	3	0 (0%)	47.56	-1.29	36/36	128	referential, EEG1, REF_EEG, SCP	-15.96	15.96	-71.28	71.28
VP0162	Unaware	01:52:06	PM	5	4	FB+	15	8 (53%)	48.05	1.29	FB-	14	0 (0%)	31.96	1.27	TR+	4	0 (0%)	2.71	4.14	TR-	3	1 (33%)	-7.08	16.67	36/36	128	referential, EEG1, REF_EEG, SCP	16.09	16.09	9.79	9.79
VP0162	Unaware	01:11:37	PM	6	1	FB+	15	3 (20%)	7.79	3.36	FB-	14	3 (21%)	-4.87	-0.62	TR+	4	1 (25%)	-52.54	-13.88	TR-	3	2 (67%)	-43.78	24.23	36/36	128	referential, EEG1, REF_EEG, SCP	12.66	12.66	-8.76	8.76
VP0162	Unaware	01:23:42	PM	6	2	FB+	15	4 (27%)	8.59	-2.65	FB-	14	1 (7%)	42.71	-1.66	TR+	4	2 (50%)	9.04	-11.2	TR-	3	2 (67%)	-117.31	-24.74	36/36	128	referential, EEG1, REF_EEG, SCP	-34.12	34.12	126.35	126.35
VP0162	Unaware	01:36:27	PM	6	3	FB+	15	10(67%)	47.97	-0.32	FB-	14	1 (7%)	56.65	1.33	TR+	4	3 (75%)	63.27	4.57	TR-	3	1 (33%)	-24.96	-13.81	36/36	128	referential, EEG1, REF_EEG, SCP	-8.68	8.68	88.23	88.23
VP0162	Unaware	01:48:29	PM	6	4	FB+	15	8 (53%)	70.39	-0.27	FB-	14	0 (0%)	83.58	-3.19	TR+	4	2 (50%)	24.4	2.19	TR-	3	1 (33%)	44.63	-14.85	36/36	128	referential, EEG1, REF_EEG, SCP	-13.19	13.19	-20.23	20.23
VP0162	Unaware	01:13:02	PM	7	1	FB+	15	11 (73%)	43.52	0.89	FB-	14	2 (14%)	49.86	2.2	TR+	4	3 (75%)	36.93	2.79	TR-	3	1 (33%)	3.45	5.88	36/36	128	referential, EEG1, REF_EEG, SCP	-6.34	6.34	33.48	33.48
VP0162	Unaware	01:27:56	PM	7	2	FB+	15	10(67%)	54.02	1.35	FB-	14	2 (14%)	33.17	-0.88	TR+	4	2 (50%)	22.8	0.47	TR-	3	0 (0%)	-11.02	-0.61	36/36	128	referential, EEG1, REF_EEG, SCP	20.85	20.85	33.82	33.82
VP0162	Unaware	01:38:34	PM	7	3	FB+	15	14(93%)	62.05	1.65	FB-	14	1 (7%)	67.17	2.83	TR+	4	0 (0%)	-32.73	1.15	TR-	3	1 (33%)	31.3	11.89	36/36	128	referential, EEG1, REF_EEG, SCP	-5.12	5.12	-64.03	64.03
VP0162	Unaware	01:49:33	PM	7	4	FB+	11	7 (64%)	36.25	3.3	FB-	11	1 (9%)	38.83	1.54	TR+	7	5 (71%)	56.74	2.9	TR-	7	2 (29%)	16.69	3.61	36/36	128	referential, EEG1, REF_EEG, SCP	-2.58	2.58	40.05	40.05
VP0162	Unaware	01:12:14	PM	8	1	FB+	11	8 (73%)	60.74	5.31	FB-	11	4 (36%)	24.8	5	TR+	7	4 (57%)	27.13	0.46	TR-	7	1 (14%)	42.58	4.54	36/36	128	referential, EEG1, REF_EEG, SCP	35.94	35.94	-15.45	15.45
VP0162	Unaware	01:26:37	PM	8	2	FB+	11	5 (45%)	23.06	3.22	FB-	11	3 (27%)	27.21	4.91	TR+	7	3 (43%)	0.02	5.01	TR-	7	2 (29%)	5.72	12.75	36/36	128	referential, EEG1, REF_EEG, SCP	-4.15	4.15	-5.7	5.7
VP0162	Unaware	01:40:35	PM	8	3	FB+	11	4 (36%)	6.69	2.06	FB-	11	3 (27%)	9.59	0.52	TR+	7	2 (29%)	8.01	2.85	TR-	7	4 (57%)	9.03	-1.17	36/36	128	referential, EEG1, REF_EEG, SCP	-2.9	2.9	-1.02	1.02
VP0162	Unaware	01:52:32	PM	8	4	FB+	11	6 (55%)	33.55	-0.47	FB-	11	3 (27%)	17.93	0.07	TR+	7	3 (43%)	20.26	2.63	TR-	7	2 (29%)	13.54	3.68	36/36	128	referential, EEG1, REF_EEG, SCP	15.62	15.62	6.72	6.72
VP0162	Unaware	01:13:00	PM	9	1	FB+	11	9 (82%)	44.67	0.96	FB-	11	3 (27%)	28.5	1.09	TR+	7	2 (29%)	3.87	2.39	TR-	7	2 (29%)	11.97	5.75	36/36	128	referential, EEG1, REF_EEG, SCP	16.17	16.17	-8.1	8.1
VP0162	Unaware	01:23:09	PM	9	2	FB+	11	8 (73%)	55.67	0.99	FB-	11	1 (9%)	43.39	1.04	TR+	7	6 (86%)	59.94	-2.31	TR-	7	1 (14%)	48.23	-1.57	36/36	128	referential, EEG1, REF_EEG, SCP	12.28	12.28	11.71	11.71
VP0162	Unaware	01:33:55	PM	9	3	FB+	11	5 (45%)	35.71	5.25	FB-	11	3 (27%)	40.95	0.06	TR+	7	4 (57%)	21.89	-4.07	TR-	7	1 (14%)	57.71	4.18	36/36	128	referential, EEG1, REF_EEG, SCP	-5.24	5.24	-35.82	35.82
VP0162	Unaware	01:45:25	PM	9	4	FB+	11	8 (73%)	33.08	0.91	FB-	11	2 (18%)	49.56	0.38	TR+	7	5 (71%)	65.66	-0.31	TR-	7	3 (43%)	-1.55	-13.67	36/36	128	referential, EEG1, REF_EEG, SCP	-16.48	16.48	67.21	67.21
VP0162	Unaware	01:10:20	PM	10	1	FB+	11	5 (45%)	-13.53	-1.12	FB-	11	2 (18%)	16.72	-1.67	TR+	7	3 (43%)	82.62	-13.15	TR-	7	5(71%)	-51.08	-0.49	36/36	128	referential, EEG1, REF_EEG, SCP	-30.25	30.25	133.7	133.7
VP0162	Unaware	01:21:47	PM	10	2	FB+	11	6 (55%)	28.06	-0.34	FB-	11	2 (18%)	4.24	-1.03	TR+	7	3 (43%)	26.13	3.93	TR-	7	0 (0%)	72.54	-7.93	36/36	128	referential, EEG1, REF_EEG, SCP	23.82	23.82	-46.41	46.41
VP0162	Unaware	01:32:43	PM	10	3	FB+	11	9 (82%)	78.12	-2.09	FB-	11	2 (18%)	-25.71	-3.1	TR+	7	5 (71%)	72.08	-3.07	TR-	7	2 (29%)	35.04	-3.2	36/36	128	referential, EEG1, REF_EEG, SCP	103.83	103.83	37.04	37.04
VP0162	Unaware	01:43:10	PM	10	4	FB+	11	9 (82%)	99.27	0.44	FB-	11	2 (18%)	35.44	0.5	TR+	7	4 (57%)	86.4	-9.21	TR-	7	1 (14%)	72.61	4.02	36/36	128	referential, EEG1, REF_EEG, SCP	63.83	63.83	13.79	13.79
VP0162	Unaware	01:13:16	PM	11	1	FB+	11	7 (64%)	102.43	0.41	FB-	11	0 (0%)	75.74	1.13	TR+	7	3 (43%)	119.24	-19.02	TR-	7	1 (14%)	46.82	-4.65	36/36	128	referential, EEG1, REF_EEG, SCP	26.69	26.69	72.42	72.42
VP0162	Unaware	01:26:24	PM	11	2	FB+	11	8 (73%)	84.35	-5.01	FB-	11	1 (9%)	27.05	1.24	TR+	7	2 (29%)	7.22	6.66	TR-	7	2 (29%)	-14.57	0.86	36/36	128	referential, EEG1, REF_EEG, SCP	57.3	57.3	21.79	21.79
VP0162	Unaware	01:38:26	PM	11	3	FB+	11	9 (82%)	87.18	0.7	FB-	11	1 (9%)	79.11	-2.99	TR+	7	6 (86%)	77.46	-4.9	TR-	7	2 (29%)	21.72	4.77	36/36	128	referential, EEG1, REF_EEG, SCP	8.07	8.07	55.74	55.74
VP0162	Unaware	01:52:41	PM	11	4	FB+	11	5 (45%)	60.06	-3.6	FB-	11	1 (9%)	20.43	1.45	TR+	7	3 (43%)	16.17	4.23	TR-	7	2 (29%)	12.35	2.51	36/36	128	referential, EEG1, REF_EEG, SCP	39.63	39.63	3.82	3.82
VP0162	Unaware	01:06:05	PM	12	1	FB+	11	5 (45%)	30.74	2.85	FB-	11	1 (9%)	34.27	1.99	TR+	7	3 (43%)	12.51	1.09	TR-	7	0 (0%)	36.21	2.19	36/36	128	referential, EEG1, REF_EEG, SCP	-3.53	3.53	-23.7	23.7
VP0162	Unaware	01:15:51	PM	12	2	FB+	11	6 (55%)	59.72	4.07	FB-	11	2 (18%)	53.45	7.75	TR+	7	6 (86%)	82.22	-6.94	TR-	7	0 (0%)	48.61	2.22	36/36	128	referential, EEG1, REF_EEG, SCP	6.27	6.27	33.61	33.61
VP0162	Unaware	01:26:02	PM	12	3	FB+	11	4 (36%)	-3.15	2.77	FB-	11	1 (9%)	37.83	2.07	TR+	7	3 (43%)	17.87	3.46	TR-	7	0 (0%)	51.58	-0.24	36/36	128	referential, EEG1, REF_EEG, SCP	-40.98	40.98	-33.71	33.71
VP0162	Unaware	01:36:39	PM	12	4	FB+	11	1 (9%)	-6.87	1.33	FB-	11	0 (0%)	35.26	0.58	TR+	7	2 (29%)	17.13	2.29	TR-	7	2 (29%)	25.6	4.48	36/36	128	referential, EEG1, REF_EEG, SCP	-42.13	42.13	-8.47	8.47
VP0162	Unaware	01:16:08	PM	13	1	FB+	9	1 (11%)	-8.61	4.06	FB-	9	2 (22%)	18.33	0.01	TR+	9	5 (56%)	-51.07	3.31	TR-	9	2 (22%)	-0.71	4.04	36/36	128	referential, EEG1, REF_EEG, SCP	-26.94	26.94	-50.36	50.36
VP0162	Unaware	01:26:07	PM	13	2	FB+	9	0 (0%)	-18.79	4.06	FB-	9	3 (33%)	12.54	5.52	TR+	9	1 (11%)	4.47	0.16	TR-	9	3 (33%)	4.81	0.25	36/36	128	referential, EEG1, REF_EEG, SCP	-31.33	31.33	-0.34	0.34
VP0162	Unaware	01:36:25	PM	13	3	FB+	9	5 (56%)	11.47	2.75	FB-	9	2 (22%)	-0.56	1.01	TR+	9	2 (22%)	-15.34	3.28	TR-	9	4 (44%)	2.78	2.66	36/36	128	referential, EEG1, REF_EEG, SCP	12.03	12.03	-18.12	18.12
VP0162	Unaware	01:47:28	PM	13	4	FB+	9	3 (33%)	11.68	3.59	FB-	9	3 (33%)	-10.51	3.23	TR+	9	5 (56%)	51.45	1.61	TR-	9	4 (44%)	-23.2	6.82	36/36	128	referential, EEG1, REF_EEG, SCP	22.19	22.19	74.65	74.65
VP0162	Unaware	01:14:30	PM	14	1	FB+	9	0 (0%)	11.98	2.7	FB-	9	2 (22%)	-9.13	3.42	TR+	9	0 (0%)	-6.78	0.37	TR-	9	1 (11%)	-9.21	2.77	36/36	128	referential, EEG1, REF_EEG, SCP	21.11	21.11	2.43	2.43
VP0162	Unaware	01:22:37	PM	14	2	FB+	9	0 (0%)	3.87	2.82	FB-	9	0 (0%)	1.04	1.41	TR+	9	1 (11%)	-3.17	2.44	TR-	9	0 (0%)	-2.68	1.93	36/36	128	referential, EEG1, REF_EEG, SCP	2.83	2.83	-0.49	0.49
VP0162	Unaware	01:31:54	PM	14	3	FB+	9	1 (11%)	-12.14	2.16	FB-	9	1 (11%)	0.2	1.12	TR+	9	1 (11%)	-10.01	-0.42	TR-	9	1 (11%)	26.24	1.21	36/36	128	referential, EEG1, REF_EEG, SCP	-12.34	12.34	-36.25	36.25
VP0162	Unaware	01:40:24	PM	14	4	FB+	9	2 (22%)	-3.76	0.4	FB-	9	2 (22%)	12.95	-2.55	TR+	9	6 (67%)	84.48	-2.93	TR-	9	2 (22%)	-8.38	1.9	36/36	128	referential, EEG1, REF_EEG, SCP	-16.71	16.71	92.86	92.86
VP0162	Unaware	01:15:33	PM	15	1	FB+	9	2 (22%)	-0.67	0.33	FB-	9	2 (22%)	13.79	3.7	TR+	9	0 (0%)	16.79	-0.2	TR-	9	0 (0%)	14.3	3.09	36/36	128	referential, EEG1, REF_EEG, SCP	-14.46	14.46	2.49	2.49
VP0162	Unaware	01:24:33	PM	15	2	FB+	9	1 (11%)	4.57	4.41	FB-	9	1 (11%)	-2.34	-1.65	TR+	9	0 (0%)	11.25	1.1	TR-	9	1 (11%)	4.2	2.87	36/36	128	referential, EEG1, REF_EEG, SCP	6.91	6.91	7.05	7.05
VP0162	Unaware	01:32:39	PM	15	3	FB+	9	2 (22%)	8.07	5.43	FB-	9	1 (11%)	3.55	-0.66	TR+	9	0 (0%)	-6.77	1.41	TR-	9	0 (0%)	15.35	4.38	36/36	128	referential, EEG1, REF_EEG, SCP	4.52	4.52	-22.12	22.12
VP0162	Unaware	01:40:46	PM	15	4	FB+	9	2 (22%)	16.09	1.12	FB-	9	1 (11%)	-14.43	1.53	TR+	9	1 (11%)	35.87	7.35	TR-	9	2 (22%)	10.49	9.94	36/36	128	referential, EEG1, REF_EEG, SCP	30.52	30.52	25.38	25.38
VP0162	Unaware	01:11:15	PM	16	1	FB+	9	2 (22%)	9.12	3.02	FB-	9	1 (11%)	3.43	-0.8	TR+	9	2 (22%)	-4.76	-0.26	TR-	9	1 (11%)	-7.58	1.71	36/36	128	referential, EEG1, REF_EEG, SCP	5.69	5.69	2.82	2.82
VP0162	Unaware	01:20:01	PM	16	2	FB+	9	3 (33%)	46.42	1.41	FB-	9	0 (0%)	32.51	5.18	TR+	9	2 (22%)	30.43	1.33	TR-	9	0 (0%)	65.63	-5.05	36/36	128	referential, EEG1, REF_EEG, SCP	13.91	13.91	-35.2	35.2
VP0162	Unaware	01:27:47	PM	16	3	FB+	9	3 (33%)	26.71	1.3	FB-	9	0 (0%)	5.1	1.65	TR+	9	5 (56%)	67.26	0.65	TR-	9	0 (0%)	2.19	0.9	36/36	128	referential, EEG1, REF_EEG, SCP	21.61	21.61	65.07	65.07
VP0162	Unaware	01:36:36	PM	16	4	FB+	9	2 (22%)	12.88	2.66	FB-	9	1 (11%)	41.31	1.57	TR+	9	1 (11%)	-7.17	2.41	TR-	9	2 (22%)	22.89	6.77	36/36	128	referential, EEG1, REF_EEG, SCP	-28.43	28.43	-30.06	30.06
VP0162	Unaware	01:12:58	PM	17	1	FB+	9	2 (22%)	22.27	-0.86	FB-	9	1 (11%)	1.79	5.1	TR+	9	1 (11%)	17.53	4.62	TR-	9	1 (11%)	-8.1	-1.19	36/36	128	referential, EEG1, REF_EEG, SCP	20.48	20.48	25.63	25.63
VP0162	Unaware	01:22:38	PM	17	2	FB+	9	0 (0%)	-17.52	1.55	FB-	9	0 (0%)	38.05	3.81	TR+	9	2 (22%)	30.1	1.68	TR-	9	0 (0%)	60.17	-1	36/36	128	referential, EEG1, REF_EEG, SCP	-55.57	55.57	-30.07	30.07
VP0162	Unaware	01:33:37	PM	17	3	FB+	9	2 (22%)	-0.63	6	FB-	9	0 (0%)	22.55	3.32	TR+	9	2 (22%)	36.12	3.92	TR-	9	0 (0%)	-3.44	2.33	36/36	128	referential, EEG1, REF_EEG, SCP	-23.18	23.18	39.56	39.56
VP0162	Unaware	01:43:02	PM	17	4	FB+	9	2 (22%)	30.33	1.78	FB-	9	0 (0%)	7.81	1.8	TR+	9	2 (22%)	-9.82	4.63	TR-	9	0 (0%)	20.42	3.7	36/36	128	referential, EEG1, REF_EEG, SCP	22.52	22.52	-30.24	30.24
VP0162	Unaware	01:12:29	PM	18	1	FB+	9	5 (56%)	63.21	2.31	FB-	9	0 (0%)	30.76	0.95	TR+	9	4 (44%)	9.05	3.82	TR-	9	1 (11%)	62.65	2.13	36/36	128	referential, EEG1, REF_EEG, SCP	32.45	32.45	-53.6	53.6
VP0162	Unaware	01:22:38	PM	18	2	FB+	9	8 (89%)	90.09	-3.1	FB-	9	0 (0%)	84.43	8.6	TR+	9	5 (56%)	42.24	-0.84	TR-	9	2 (22%)	27.53	-2.41	36/36	128	referential, EEG1, REF_EEG, SCP	5.66	5.66	14.71	14.71
VP0162	Unaware	01:34:12	PM	18	3	FB+	9	5 (56%)	45.66	-2.76	FB-	9	0 (0%)	52.91	1.46	TR+	9	1 (11%)	-13.29	-0.51	TR-	9	2 (22%)	35.92	-1.53	36/36	128	referential, EEG1, REF_EEG, SCP	-7.25	7.25	-49.21	49.21
VP0162	Unaware	01:45:08	PM	18	4	FB+	9	3 (33%)	24.99	3.98	FB-	9	1 (11%)	34.36	3.3	TR+	9	5 (56%)	44	2.22	TR-	9	4 (44%)	-7.8	2.19	36/36	128	referential, EEG1, REF_EEG, SCP	-9.37	9.37	51.8	51.8
VP0162	Unaware	01:15:38	PM	19	1	FB+	9	7 (78%)	44.1	-0.64	FB-	9	0 (0%)	107.62	1.7	TR+	9	5 (56%)	29.55	-1.34	TR-	9	1 (11%)	37.21	-4.92	36/36	128	referential, EEG1, REF_EEG, SCP	-63.52	63.52	-7.66	7.66
VP0162	Unaware	01:26:46	PM	19	2	FB+	9	9 (100%)	71.35	-1.54	FB-	9	0 (0%)	80.46	-1.71	TR+	9	7 (78%)	85.71	-2.15	TR-	9	0 (0%)	98.4	-0.9	36/36	128	referential, EEG1, REF_EEG, SCP	-9.11	9.11	-12.69	12.69
VP0162	Unaware	01:39:54	PM	19	3	FB+	9	5 (56%)	18.05	1.39	FB-	9	1 (11%)	9.51	-2.68	TR+	9	7 (78%)	78.25	-6.72	TR-	9	1 (11%)	29.81	0.52	36/36	128	referential, EEG1, REF_EEG, SCP	8.54	8.54	48.44	48.44
VP0162	Unaware	01:50:46	PM	19	4	FB+	9	6 (67%)	52.16	2.43	FB-	9	1 (11%)	32.4	1.97	TR+	9	4 (44%)	83.76	-11.75	TR-	9	0 (0%)	45.33	0.84	36/36	128	referential, EEG1, REF_EEG, SCP	19.76	19.76	38.43	38.43
VP0162	Unaware	01:09:04	PM	20	1	FB+	9	5 (56%)	3.2	-2.62	FB-	9	3 (33%)	1.43	4.62	TR+	9	1 (11%)	-26.96	4.33	TR-	9	1 (11%)	-0.19	-1.07	36/36	128	referential, EEG1, REF_EEG, SCP	1.77	1.77	-26.77	26.77
VP0162	Unaware	01:18:57	PM	20	2	FB+	9	7 (78%)	53.87	0.67	FB-	9	1 (11%)	15.89	4	TR+	9	4 (44%)	33.53	4.12	TR-	9	1 (11%)	41.32	1.2	36/36	128	referential, EEG1, REF_EEG, SCP	37.98	37.98	-7.79	7.79
VP0162	Unaware	01:28:28	PM	20	3	FB+	9	5 (56%)	37.58	2.53	FB-	9	0 (0%)	26.76	2.36	TR+	9	2 (22%)	57.57	-12.15	TR-	9	1 (11%)	11.26	1.26	36/36	128	referential, EEG1, REF_EEG, SCP	10.82	10.82	46.31	46.31
VP0162	Unaware	01:13:33	PM	21	1	FB+	9	2 (22%)	26.79	2.35	FB-	9	3 (33%)	-23.36	-5.27	TR+	9	2 (22%)	15.66	1.59	TR-	9	2 (22%)	-14.29	3.14	36/36	128	referential, EEG1, REF_EEG, SCP	50.15	50.15	29.95	29.95
VP0162	Unaware	01:23:05	PM	21	2	FB+	9	3 (33%)	30.32	1.49	FB-	9	3 (33%)	-12.67	-4.8	TR+	9	5 (56%)	26.28	2.16	TR-	9	1 (11%)	54.15	-0.36	36/36	128	referential, EEG1, REF_EEG, SCP	42.99	42.99	-27.87	27.87
VP0162	Unaware	01:34:23	PM	21	3	FB+	9	6 (67%)	65.18	1.82	FB-	9	1 (11%)	23.86	-3.77	TR+	9	5 (56%)	28.56	-0.33	TR-	9	0 (0%)	44.48	-1.19	36/36	128	referential, EEG1, REF_EEG, SCP	41.32	41.32	-15.92	15.92
VP0162	Unaware	01:44:44	PM	21	4	FB+	9	4 (44%)	15.65	0.38	FB-	9	0 (0%)	27.3	2.19	TR+	9	4 (44%)	17.95	2.5	TR-	9	1 (11%)	49	3.21	36/36	128	referential, EEG1, REF_EEG, SCP	-11.65	11.65	-31.05	31.05
VP0162	Unaware	01:13:09	PM	22	1	FB+	9	1 (11%)	2.93	4	FB-	9	0 (0%)	-1.06	2.21	TR+	9	1 (11%)	15.99	1.98	TR-	9	0 (0%)	-26.56	1.91	36/36	128	referential, EEG1, REF_EEG, SCP	3.99	3.99	42.55	42.55
VP0162	Unaware	01:24:25	PM	22	2	FB+	9	0 (0%)	49.77	5.02	FB-	9	1 (11%)	-8.19	3.75	TR+	9	1 (11%)	5.39	5.73	TR-	9	0 (0%)	-0.59	0.04	36/36	128	referential, EEG1, REF_EEG, SCP	57.96	57.96	5.98	5.98
VP0162	Unaware	01:32:34	PM	22	3	FB+	9	1 (11%)	-4.84	5.49	FB-	9	0 (0%)	42.57	4.72	TR+	9	2 (22%)	42.52	9.47	TR-	9	1 (11%)	32.52	5.95	36/36	128	referential, EEG1, REF_EEG, SCP	-47.41	47.41	10	10
VP0162	Unaware	01:42:25	PM	22	4	FB+	9	1 (11%)	-2.23	-1.94	FB-	9	1 (11%)	-31.55	4.25	TR+	9	0 (0%)	3.34	0.01	TR-	9	4 (44%)	14.29	-5.49	36/36	128	referential, EEG1, REF_EEG, SCP	29.32	29.32	-10.95	10.95
VP0162	Unaware	01:14:17	PM	23	1	FB+	9	1 (11%)	6.78	1.83	FB-	9	1 (11%)	42.46	-1.75	TR+	9	4 (44%)	12.06	1.44	TR-	9	0 (0%)	30.88	1.02	36/36	128	referential, EEG1, REF_EEG, SCP	-35.68	35.68	-18.82	18.82
VP0162	Unaware	01:27:41	PM	23	2	FB+	9	4 (44%)	40.84	-0.68	FB-	9	2 (22%)	44.86	3.26	TR+	9	5 (56%)	25.58	3.82	TR-	9	0 (0%)	53.36	2.06	36/36	128	referential, EEG1, REF_EEG, SCP	-4.02	4.02	-27.78	27.78
VP0162	Unaware	01:40:43	PM	23	3	FB+	9	3 (33%)	10.44	4.86	FB-	9	1 (11%)	18.98	0.19	TR+	9	6 (67%)	29.24	3.82	TR-	9	1 (11%)	13.51	0.8	36/36	128	referential, EEG1, REF_EEG, SCP	-8.54	8.54	15.73	15.73
VP0162	Unaware	01:49:52	PM	23	4	FB+	9	2 (22%)	10.8	-0.85	FB-	9	1 (11%)	14.91	1.07	TR+	9	5 (56%)	12.08	-0.25	TR-	9	0 (0%)	11.05	3.1	36/36	128	referential, EEG1, REF_EEG, SCP	-4.11	4.11	1.03	1.03
VP0162	Unaware	01:08:14	PM	24	1	FB+	9	5 (56%)	25.53	2.36	FB-	9	1 (11%)	32.12	-0.83	TR+	9	5 (56%)	24.4	2.72	TR-	9	0 (0%)	25.82	-2.41	36/36	128	referential, EEG1, REF_EEG, SCP	-6.59	6.59	-1.42	1.42
VP0162	Unaware	01:16:51	PM	24	2	FB+	9	5 (56%)	36.87	-1.95	FB-	9	0 (0%)	40.54	1.92	TR+	9	5 (56%)	46.23	4.99	TR-	9	2 (22%)	2.27	-1.29	36/36	128	referential, EEG1, REF_EEG, SCP	-3.67	3.67	43.96	43.96
VP0162	Unaware	01:26:34	PM	24	3	FB+	9	3 (33%)	28.64	-0.87	FB-	9	2 (22%)	51.1	-2.65	TR+	9	3 (33%)	24.19	2.99	TR-	9	1 (11%)	29.6	2.07	36/36	128	referential, EEG1, REF_EEG, SCP	-22.46	22.46	-5.41	5.41
VP0162	Unaware	01:37:40	PM	24	4	FB+	9	6 (67%)	34.71	0.51	FB-	9	2 (22%)	32.28	-2.59	TR+	9	3 (33%)	-5.27	2.45	TR-	9	2 (22%)	16.23	1.63	36/36	128	referential, EEG1, REF_EEG, SCP	2.43	2.43	-21.5	21.5
VP0162	Unaware	01:14:17	PM	25	1	FB+	9	3 (33%)	58.46	10.19	FB-	9	0 (0%)	1.07	1.95	TR+	9	3 (33%)	44	7.09	TR-	9	0 (0%)	43.82	8.37	36/36	128	referential, EEG1, REF_EEG, SCP	57.39	57.39	0.18	0.18
VP0162	Unaware	01:24:28	PM	25	2	FB+	9	1 (11%)	16.42	3.08	FB-	9	0 (0%)	1.61	-0.44	TR+	9	2 (22%)	23.17	1.73	TR-	9	1 (11%)	-21.42	-3.97	36/36	128	referential, EEG1, REF_EEG, SCP	14.81	14.81	44.59	44.59
VP0162	Unaware	01:34:01	PM	25	3	FB+	9	1 (11%)	4.12	2.43	FB-	9	0 (0%)	45.44	5.39	TR+	9	2 (22%)	15.84	4.53	TR-	9	0 (0%)	40.34	4.21	36/36	128	referential, EEG1, REF_EEG, SCP	-41.32	41.32	-24.5	24.5
VP0162	Unaware	01:43:05	PM	25	4	FB+	9	2 (22%)	7.77	2.34	FB-	9	0 (0%)	45.72	6.47	TR+	9	2 (22%)	10.53	2.25	TR-	9	0 (0%)	7.46	1.29	36/36	128	referential, EEG1, REF_EEG, SCP	-37.95	37.95	3.07	3.07
VP0162	Unaware	10:12:54	AM	26	1	FB+	18	6 (33%)	47.32	4.24	FB-	18	6 (33%)	12.13	3.31	TR+			0	0	TR-			0	0	36/36	128	referential, EEG1, REF_EEG, SCP	35.19	35.19	0	0
VP0162	Unaware	10:24:04	AM	26	2	FB+	15	3 (20%)	5.25	0.42	FB-	14	2 (14%)	49.58	5.12	TR+	4	1 (25%)	-0.42	-4.63	TR-	3	1 (33%)	-33.05	22.44	36/36	128	referential, EEG1, REF_EEG, SCP	-44.33	44.33	32.63	32.63
VP0162	Unaware	10:34:38	AM	26	3	FB+	15	5 (33%)	36.03	0.3	FB-	14	4 (29%)	-0.24	3.8	TR+	4	1 (25%)	-4.05	14.81	TR-	3	0 (0%)	71.26	14.79	36/36	128	referential, EEG1, REF_EEG, SCP	36.27	36.27	-75.31	75.31
VP0162	Unaware	10:46:23	AM	26	4	FB+	9	3 (33%)	43.24	4.09	FB-	9	0 (0%)	55.84	7.99	TR+	9	5 (56%)	52.11	4.36	TR-	9	1 (11%)	19.45	-0.68	36/36	128	referential, EEG1, REF_EEG, SCP	-12.6	12.6	32.66	32.66
VP0162	Unaware	10:08:28	AM	27	1	FB+	18	3(17%)	-29.68	0.43	FB-	18	10(56%)	-38.39	2.4	TR+			0	0	TR-			0	0	36/36	128	referential, EEG1, REF_EEG, SCP	8.71	8.71	0	0
VP0162	Unaware	10:18:45	AM	27	2	FB+	15	5 (33%)	-14.4	-2.01	FB-	14	2 (14%)	21.52	3.91	TR+	4	0 (0%)	-4.74	-7.45	TR-	3	0 (0%)	72.53	-6.17	36/36	128	referential, EEG1, REF_EEG, SCP	-35.92	35.92	-77.27	77.27
VP0162	Unaware	10:28:39	AM	27	3	FB+	15	7 (47%)	10.28	0.08	FB-	14	3 (21%)	59.74	-1.42	TR+	4	3 (75%)	61.56	-3.44	TR-	3	0 (0%)	53.16	2.24	36/36	128	referential, EEG1, REF_EEG, SCP	-49.46	49.46	8.4	8.4
VP0162	Unaware	10:40:43	AM	27	4	FB+	9	2 (22%)	-0.46	-1.41	FB-	9	1 (11%)	35.77	2.97	TR+	9	2 (22%)	-20	4.29	TR-	9	2 (22%)	5.55	0.53	36/36	128	referential, EEG1, REF_EEG, SCP	-36.23	36.23	-25.55	25.55
VP0176	M/C	11:14:19	AM	1	1	FB+	18	12(67%)	42.69	1.27	FB-	18	0 (0%)	67.74	1.45	TR+			0	0	TR-			0	0	36/36	128	referential, EEG1, REF_EEG, SCP	-25.05	25.05	0	0
VP0176	M/C	11:25:30	AM	1	2	FB+	18	11 (61%)	43.71	3.07	FB-	18	1 (6%)	51.81	1.35	TR+			0	0	TR-			0	0	36/36	128	referential, EEG1, REF_EEG, SCP	-8.1	8.1	0	0
VP0176	M/C	11:36:20	AM	1	3	FB+	18	8 (44%)	-29.8	1.81	FB-	18	5 (28%)	44.55	-0.43	TR+			0	0	TR-			0	0	36/36	128	referential, EEG1, REF_EEG, SCP	-74.35	74.35	0	0
VP0176	M/C	11:46:56	AM	1	4	FB+	15	8 (53%)	0.42	-3.61	FB-	14	3 (21%)	28.62	-2.61	TR+	4	2 (50%)	-3.51	-8.93	TR-	3	1 (33%)	-32.93	-7.06	36/36	128	referential, EEG1, REF_EEG, SCP	-28.2	28.2	29.42	29.42
VP0176	M/C	01:11:14	PM	2	1	FB+	15	9 (60%)	42.69	-0.47	FB-	14	0 (0%)	22.37	0.72	TR+	4	2 (50%)	12.75	2.56	TR-	3	0 (0%)	44.52	-11.02	36/36	128	referential, EEG1, REF_EEG, SCP	20.32	20.32	-31.77	31.77
VP0176	M/C	01:21:02	PM	2	2	FB+	15	9 (60%)	25.65	-1.24	FB-	14	4 (29%)	20.52	-1.28	TR+	4	1 (25%)	-6.04	3.34	TR-	3	0 (0%)	55.16	6.62	36/36	128	referential, EEG1, REF_EEG, SCP	5.13	5.13	-61.2	61.2
VP0176	M/C	01:30:07	PM	2	3	FB+	15	8 (53%)	0.76	-1.02	FB-	14	2 (14%)	38.56	-5.15	TR+	4	3 (75%)	63.8	-0.32	TR-	3	0 (0%)	13.07	-1.46	36/36	128	referential, EEG1, REF_EEG, SCP	-37.8	37.8	50.73	50.73
VP0176	M/C	01:40:21	PM	2	4	FB+	15	10(67%)	45.44	1.2	FB-	14	4 (29%)	18.04	0.48	TR+	4	3 (75%)	62.39	1.4	TR-	3	0 (0%)	122.88	-10.32	36/36	128	referential, EEG1, REF_EEG, SCP	27.4	27.4	-60.49	60.49
VP0176	M/C	11:17:44	AM	3	1	FB+	15	4 (27%)	2.57	3.79	FB-	14	5 (36%)	-23.43	3.36	TR+	4	1 (25%)	-9.48	10.89	TR-	3	0 (0%)	10.22	6.87	36/36	128	referential, EEG1, REF_EEG, SCP	26	26	-19.7	19.7
VP0176	M/C	11:27:35	AM	3	2	FB+	15	3 (20%)	-0.55	4.35	FB-	14	3 (21%)	-4.97	6.5	TR+	4	1 (25%)	-10.22	21.16	TR-	3	0 (0%)	-5.15	37.68	36/36	128	referential, EEG1, REF_EEG, SCP	4.42	4.42	-5.07	5.07
VP0176	M/C	11:37:13	AM	3	3	FB+	15	9 (60%)	60.8	4.4	FB-	14	4 (29%)	-33.28	6.28	TR+	4	0 (0%)	-70.65	22.7	TR-	3	0 (0%)	95.9	17.85	36/36	128	referential, EEG1, REF_EEG, SCP	94.08	94.08	-166.55	166.55
VP0176	M/C	11:49:11	AM	3	4	FB+	15	7 (47%)	16.53	3.84	FB-	14	3 (21%)	19.92	3.31	TR+	4	4(100%)	95.33	2.81	TR-	3	1 (33%)	-57.03	11.84	36/36	128	referential, EEG1, REF_EEG, SCP	-3.39	3.39	152.36	152.36
VP0176	M/C	11:04:35	AM	4	1	FB+	15	10(67%)	71.49	4.89	FB-	14	1 (7%)	124.29	5.89	TR+	4	4(100%)	63.24	0.52	TR-	3	0 (0%)	189.89	9.14	36/36	128	referential, EEG1, REF_EEG, SCP	-52.8	52.8	-126.65	126.65
VP0176	M/C	11:18:50	AM	4	2	FB+	15	9 (60%)	15.69	6.45	FB-	14	8 (57%)	3.05	6.58	TR+	4	2 (50%)	59.92	24.18	TR-	3	1 (33%)	49.52	45.83	36/36	128	referential, EEG1, REF_EEG, SCP	12.64	12.64	10.4	10.4
VP0176	M/C	11:30:22	AM	4	3	FB+	15	5 (33%)	9.26	2.11	FB-	14	3 (21%)	13.35	1.77	TR+	4	0 (0%)	3.59	-0.02	TR-	3	1 (33%)	39.56	23.33	36/36	128	referential, EEG1, REF_EEG, SCP	-4.09	4.09	-35.97	35.97
VP0176	M/C	11:40:50	AM	4	4	FB+	15	2(13%)	-56.31	9.2	FB-	14	8 (57%)	-22.97	1.88	TR+	4	0 (0%)	-52.95	8.73	TR-	3	1 (33%)	-32.96	11.52	36/36	128	referential, EEG1, REF_EEG, SCP	-33.34	33.34	-19.99	19.99
VP0176	M/C	11:10:11	AM	5	1	FB+	15	5 (33%)	16.42	1.38	FB-	14	4 (29%)	-2.38	1.4	TR+	4	0 (0%)	-42.27	-2.83	TR-	3	0 (0%)	71.19	-21.61	36/36	128	referential, EEG1, REF_EEG, SCP	18.8	18.8	-113.46	113.46
VP0176	M/C	11:18:50	AM	5	2	FB+	15	7 (47%)	13.6	1.68	FB-	14	4 (29%)	30	0.97	TR+	4	0 (0%)	-31.68	4.96	TR-	3	1 (33%)	51.4	17.78	36/36	128	referential, EEG1, REF_EEG, SCP	-16.4	16.4	-83.08	83.08
VP0176	M/C	11:27:57	AM	5	3	FB+	15	5 (33%)	-21.91	2.89	FB-	14	7 (50%)	-3.61	3	TR+	4	2 (50%)	23.7	16.08	TR-	3	1 (33%)	-9	-4.92	36/36	128	referential, EEG1, REF_EEG, SCP	-18.3	18.3	32.7	32.7
VP0176	M/C	11:38:24	AM	5	4	FB+	15	3 (20%)	-17.56	1.65	FB-	14	6 (43%)	5.98	3.51	TR+	4	1 (25%)	-46.1	7.75	TR-	3	1 (33%)	-31.04	11.95	36/36	128	referential, EEG1, REF_EEG, SCP	-23.54	23.54	-15.06	15.06
VP0176	M/C	11:13:06	AM	6	1	FB+	15	2(13%)	-20.45	0.74	FB-	14	4 (29%)	-10.87	1.8	TR+	4	2 (50%)	13.37	0.83	TR-	3	1 (33%)	-31.42	9.21	36/36	128	referential, EEG1, REF_EEG, SCP	-9.58	9.58	44.79	44.79
VP0176	M/C	11:21:22	AM	6	2	FB+	15	2(13%)	-25.46	0.3	FB-	14	3 (21%)	14.79	0.98	TR+	4	2 (50%)	17.25	16.63	TR-	3	2 (67%)	-38.18	19.8	36/36	128	referential, EEG1, REF_EEG, SCP	-40.25	40.25	55.43	55.43
VP0176	M/C	11:30:14	AM	6	3	FB+	11	2(18%)	-9.51	0.93	FB-	11	3 (27%)	20.6	1.86	TR+	7	5 (71%)	61.36	4.48	TR-	7	3 (43%)	10.24	4.93	36/36	128	referential, EEG1, REF_EEG, SCP	-30.11	30.11	51.12	51.12
VP0176	M/C	11:39:54	AM	6	4	FB+	11	5 (45%)	-25.13	-5.86	FB-	11	3 (27%)	33.58	0.32	TR+	7	4 (57%)	8.24	4.68	TR-	7	1 (14%)	1.82	2.85	36/36	128	referential, EEG1, REF_EEG, SCP	-58.71	58.71	6.42	6.42
VP0176	M/C	11:14:28	AM	7	1	FB+	11	6 (55%)	33.65	2.66	FB-	11	7 (64%)	-39.82	5.68	TR+	7	2 (29%)	-5.04	7.24	TR-	7	4 (57%)	-1.49	3.44	36/36	128	referential, EEG1, REF_EEG, SCP	73.47	73.47	-3.55	3.55
VP0176	M/C	11:24:23	AM	7	2	FB+	11	4 (36%)	19.96	3.02	FB-	11	5 (45%)	-6.35	5.61	TR+	7	3 (43%)	1.69	14.97	TR-	7	4 (57%)	-7.14	10.13	36/36	128	referential, EEG1, REF_EEG, SCP	26.31	26.31	8.83	8.83
VP0176	M/C	11:34:29	AM	7	3	FB+	11	5 (45%)	31.72	7.24	FB-	11	2 (18%)	15.21	2.97	TR+	7	5 (71%)	41.38	9.36	TR-	7	1 (14%)	11.85	9.21	36/36	128	referential, EEG1, REF_EEG, SCP	16.51	16.51	29.53	29.53
VP0176	M/C	11:43:31	AM	7	4	FB+	11	7 (64%)	31.6	3.19	FB-	11	5 (45%)	8.49	6.34	TR+	7	1 (14%)	-3.54	10.72	TR-	7	4 (57%)	-20.77	0.82	36/36	128	referential, EEG1, REF_EEG, SCP	23.11	23.11	17.23	17.23
VP0176	M/C	11:06:13	AM	8	1	FB+	11	3 (27%)	-33.83	3.32	FB-	11	9 (82%)	-85.63	2.01	TR+	7	0 (0%)	-42.95	1.07	TR-	7	5(71%)	-48.93	-3.81	36/36	128	referential, EEG1, REF_EEG, SCP	51.8	51.8	5.98	5.98
VP0176	M/C	11:15:01	AM	8	2	FB+	11	2(18%)	-8.91	1.97	FB-	11	2 (18%)	13.66	1.86	TR+	7	6 (86%)	43.31	2.42	TR-	7	0 (0%)	31.7	3.56	36/36	128	referential, EEG1, REF_EEG, SCP	-22.57	22.57	11.61	11.61
VP0176	M/C	11:23:53	AM	8	3	FB+	11	3 (27%)	-22.51	4.29	FB-	11	4 (36%)	24.81	7.21	TR+	7	1 (14%)	3.17	7.42	TR-	7	3 (43%)	-5.44	1.91	36/36	128	referential, EEG1, REF_EEG, SCP	-47.32	47.32	8.61	8.61
VP0176	M/C	11:32:50	AM	8	4	FB+	11	6 (55%)	31.27	4.24	FB-	11	2 (18%)	16.8	3.21	TR+	7	5 (71%)	16.37	7.47	TR-	7	1 (14%)	55.6	6.45	36/36	128	referential, EEG1, REF_EEG, SCP	14.47	14.47	-39.23	39.23
VP0176	M/C	11:11:31	AM	9	1	FB+	11	6 (55%)	61.83	2.34	FB-	11	5 (45%)	-36.88	-1	TR+	7	4 (57%)	-9.95	7.18	TR-	7	2 (29%)	30.84	0.61	36/36	128	referential, EEG1, REF_EEG, SCP	98.71	98.71	-40.79	40.79
VP0176	M/C	11:20:53	AM	9	2	FB+	11	7 (64%)	60.16	2.01	FB-	11	2 (18%)	33.79	-1.79	TR+	7	3 (43%)	45.47	1.35	TR-	7	1 (14%)	12.41	3.19	36/36	128	referential, EEG1, REF_EEG, SCP	26.37	26.37	33.06	33.06
VP0176	M/C	11:29:15	AM	9	3	FB+	11	6 (55%)	33.37	2.02	FB-	11	2 (18%)	42.49	2.82	TR+	7	2 (29%)	6	2.24	TR-	7	2 (29%)	9.17	1.83	36/36	128	referential, EEG1, REF_EEG, SCP	-9.12	9.12	-3.17	3.17
VP0176	M/C	11:37:52	AM	9	4	FB+	11	6 (55%)	8.29	2.93	FB-	11	2 (18%)	25.05	-0.79	TR+	7	5 (71%)	20.15	1.34	TR-	7	1 (14%)	14.86	5.76	36/36	128	referential, EEG1, REF_EEG, SCP	-16.76	16.76	5.29	5.29
VP0176	M/C	01:11:42	PM	10	1	FB+	11	0 (0%)	-61.84	2.04	FB-	11	8 (73%)	-70.68	1.08	TR+	7	1 (14%)	-14.42	2.89	TR-	7	5(71%)	-59.31	2.73	36/36	128	referential, EEG1, REF_EEG, SCP	8.84	8.84	44.89	44.89
VP0176	M/C	01:21:07	PM	10	2	FB+	11	3 (27%)	17.98	3.39	FB-	11	3 (27%)	-4.6	0.63	TR+	7	4 (57%)	121.56	10.81	TR-	7	2 (29%)	-11.92	2.24	36/36	128	referential, EEG1, REF_EEG, SCP	22.58	22.58	133.48	133.48
VP0176	M/C	01:30:23	PM	10	3	FB+	11	5 (45%)	34.77	1.76	FB-	11	0 (0%)	25.88	1.26	TR+	7	2 (29%)	3.36	3.69	TR-	7	0 (0%)	42.91	2.81	36/36	128	referential, EEG1, REF_EEG, SCP	8.89	8.89	-39.55	39.55
VP0176	M/C	01:39:08	PM	10	4	FB+	11	3 (27%)	23.96	1.95	FB-	11	1 (9%)	30.79	1.43	TR+	7	4 (57%)	81.59	-0.67	TR-	7	1 (14%)	20.11	9.47	36/36	128	referential, EEG1, REF_EEG, SCP	-6.83	6.83	61.48	61.48
VP0176	M/C	11:06:06	AM	11	1	FB+	11	2(18%)	-29.63	1.91	FB-	11	6 (55%)	-13.39	2.48	TR+	7	0 (0%)	-66.25	3.64	TR-	7	5(71%)	-43.69	1.96	36/36	128	referential, EEG1, REF_EEG, SCP	-16.24	16.24	-22.56	22.56
VP0176	M/C	11:15:36	AM	11	2	FB+	9	3 (33%)	5.25	7.95	FB-	9	1 (11%)	22.55	1.83	TR+	9	3 (33%)	-35.62	11.56	TR-	9	4 (44%)	-23.51	5.33	36/36	128	referential, EEG1, REF_EEG, SCP	-17.3	17.3	-12.11	12.11
VP0176	M/C	11:25:26	AM	11	3	FB+	9	6 (67%)	66.72	3.42	FB-	9	2 (22%)	50.4	8.06	TR+	9	4 (44%)	-2.03	7.7	TR-	9	4 (44%)	-16.81	10.14	36/36	128	referential, EEG1, REF_EEG, SCP	16.32	16.32	14.78	14.78
VP0176	M/C	11:34:29	AM	11	4	FB+	9	5 (56%)	49.27	9.41	FB-	9	2 (22%)	60.44	7.71	TR+	9	3 (33%)	-39.49	10.16	TR-	9	3 (33%)	39.13	9.41	36/36	128	referential, EEG1, REF_EEG, SCP	-11.17	11.17	-78.62	78.62
VP0176	M/C	11:09:43	AM	12	1	FB+	9	2 (22%)	-31	3.17	FB-	9	8 (89%)	-41.48	1.64	TR+	9	1 (11%)	-47.04	0.66	TR-	9	7 (78%)	-58.89	2.42	36/36	128	referential, EEG1, REF_EEG, SCP	10.48	10.48	11.85	11.85
VP0176	M/C	11:19:03	AM	12	2	FB+	9	3 (33%)	-8.3	3.95	FB-	9	6 (67%)	-19.39	4.04	TR+	9	3 (33%)	-21.11	7.04	TR-	9	4 (44%)	-20.27	4.39	36/36	128	referential, EEG1, REF_EEG, SCP	11.09	11.09	-0.84	0.84
VP0176	M/C	11:28:04	AM	12	3	FB+	9	5 (56%)	13.07	7.33	FB-	9	6 (67%)	-30.52	5.93	TR+	9	3 (33%)	-3.44	4.42	TR-	9	6 (67%)	-54.47	7.05	36/36	128	referential, EEG1, REF_EEG, SCP	43.59	43.59	51.03	51.03
VP0176	M/C	11:37:05	AM	12	4	FB+	9	5 (56%)	23.24	5.83	FB-	9	1 (11%)	61.92	3.35	TR+	9	3 (33%)	-21.24	6.5	TR-	9	5 (56%)	-34.83	4.09	36/36	128	referential, EEG1, REF_EEG, SCP	-38.68	38.68	13.59	13.59
VP0176	M/C	11:19:52	AM	13	1	FB+	15	6 (40%)	39.85	2.71	FB-	14	1 (7%)	48.17	1.24	TR+	4	3 (75%)	27.51	0.92	TR-	3	0 (0%)	39.4	1.26	36/36	128	referential, EEG1, REF_EEG, SCP	-8.32	8.32	-11.89	11.89
VP0176	M/C	11:28:44	AM	13	2	FB+	9	3 (33%)	3.76	2.19	FB-	9	5 (56%)	-20.57	0.93	TR+	9	4 (44%)	22.02	1.57	TR-	9	3 (33%)	-11.39	1.08	36/36	128	referential, EEG1, REF_EEG, SCP	24.33	24.33	33.41	33.41
VP0176	M/C	11:37:44	AM	13	3	FB+	9	2 (22%)	14.82	1.93	FB-	9	2 (22%)	-10.68	1.76	TR+	9	2 (22%)	-14.56	0.98	TR-	9	0 (0%)	9.98	-0.02	36/36	128	referential, EEG1, REF_EEG, SCP	25.5	25.5	-24.54	24.54
VP0176	M/C	11:46:53	AM	13	4	FB+	9	0 (0%)	-3.49	1.45	FB-	9	3 (33%)	1.11	1.62	TR+	9	3 (33%)	-4.61	1.8	TR-	9	3 (33%)	8.12	1.51	36/36	128	referential, EEG1, REF_EEG, SCP	-4.6	4.6	-12.73	12.73
VP0176	M/C	11:17:46	AM	14	1	FB+	9	2 (22%)	-15.34	2.32	FB-	9	4 (44%)	-4.1	1.44	TR+	9	1 (11%)	-5.76	3.35	TR-	9	4 (44%)	-8.07	2.03	36/36	128	referential, EEG1, REF_EEG, SCP	-11.24	11.24	2.31	2.31
VP0176	M/C	11:26:07	AM	14	2	FB+	9	5 (56%)	25.1	3.75	FB-	9	4 (44%)	-15.24	0.9	TR+	9	2 (22%)	-8.16	3.8	TR-	9	2 (22%)	2.29	5.89	36/36	128	referential, EEG1, REF_EEG, SCP	40.34	40.34	-10.45	10.45
VP0176	M/C	11:34:33	AM	14	3	FB+	9	4 (44%)	-3.15	4.51	FB-	9	3 (33%)	14.45	4.85	TR+	9	3 (33%)	-6.53	6.49	TR-	9	1 (11%)	25.53	3.95	36/36	128	referential, EEG1, REF_EEG, SCP	-17.6	17.6	-32.06	32.06
VP0176	M/C	11:43:22	AM	14	4	FB+	9	4 (44%)	16.95	4.82	FB-	9	4 (44%)	6.56	5.9	TR+	9	3 (33%)	6.09	4.83	TR-	9	4 (44%)	52.66	2.65	36/36	128	referential, EEG1, REF_EEG, SCP	10.39	10.39	-46.57	46.57
VP0176	M/C	11:08:11	AM	15	1	FB+	9	0 (0%)	-76.16	1.81	FB-	9	6 (67%)	-44.16	3.18	TR+	9	1 (11%)	-55.01	5.74	TR-	9	6 (67%)	-9.24	4.15	36/36	128	referential, EEG1, REF_EEG, SCP	-32	32	-45.77	45.77
VP0176	M/C	11:16:13	AM	15	2	FB+	9	8 (89%)	51.73	3.03	FB-	9	5 (56%)	12.04	5.05	TR+	9	3 (33%)	-17.88	4.2	TR-	9	6 (67%)	-7.85	4.81	36/36	128	referential, EEG1, REF_EEG, SCP	39.69	39.69	-10.03	10.03
VP0176	M/C	11:24:48	AM	15	3	FB+	9	2 (22%)	-5.07	4.96	FB-	9	4 (44%)	-17.27	4.11	TR+	9	4 (44%)	-2.82	5.11	TR-	9	3 (33%)	5.51	6.71	36/36	128	referential, EEG1, REF_EEG, SCP	12.2	12.2	-8.33	8.33
VP0176	M/C	11:33:20	AM	15	4	FB+	9	1 (11%)	-66.75	-0.94	FB-	9	6 (67%)	-27.2	3.97	TR+	9	4 (44%)	6.99	0.85	TR-	9	4 (44%)	-7.16	5.91	36/36	128	referential, EEG1, REF_EEG, SCP	-39.55	39.55	14.15	14.15
VP0176	M/C	11:06:13	AM	16	1	FB+	9	0 (0%)	-45.85	1.44	FB-	9	5 (56%)	-38.57	0.19	TR+	9	0 (0%)	-50.91	2.09	TR-	9	3 (33%)	-29.45	-0.33	36/36	128	referential, EEG1, REF_EEG, SCP	-7.28	7.28	-21.46	21.46
VP0176	M/C	11:15:49	AM	16	2	FB+	9	1 (11%)	-49.65	5.15	FB-	9	7 (78%)	-64.75	1.13	TR+	9	1 (11%)	-59.06	3.7	TR-	9	3 (33%)	-6.33	7.36	36/36	128	referential, EEG1, REF_EEG, SCP	15.1	15.1	-52.73	52.73
VP0176	M/C	11:25:00	AM	16	3	FB+	9	2 (22%)	4.69	3.1	FB-	9	4 (44%)	-23.34	4.72	TR+	9	2 (22%)	-32.77	4.43	TR-	9	3 (33%)	-22.96	2.32	36/36	128	referential, EEG1, REF_EEG, SCP	28.03	28.03	-9.81	9.81
VP0176	M/C	11:34:06	AM	16	4	FB+	9	0 (0%)	-42.4	-1.17	FB-	9	3 (33%)	-6.03	2.57	TR+	9	5 (56%)	25.5	1.04	TR-	9	4 (44%)	-19.6	3	36/36	128	referential, EEG1, REF_EEG, SCP	-36.37	36.37	45.1	45.1
VP0176	M/C	11:15:22	AM	17	1	FB+	9	3 (33%)	-6.18	2	FB-	9	5 (56%)	-15.35	-1	TR+	9	3 (33%)	-1.04	1.87	TR-	9	5 (56%)	-6.79	-0.98	36/36	128	referential, EEG1, REF_EEG, SCP	9.17	9.17	5.75	5.75
VP0176	M/C	11:24:12	AM	17	2	FB+	9	7 (78%)	47.52	0.5	FB-	9	5 (56%)	-8.69	-1.68	TR+	9	4 (44%)	-4.37	0.96	TR-	9	5 (56%)	-24.23	-0.21	36/36	128	referential, EEG1, REF_EEG, SCP	56.21	56.21	19.86	19.86
VP0176	M/C	11:33:37	AM	17	3	FB+	9	5 (56%)	45.93	1.46	FB-	9	1 (11%)	49.39	0.14	TR+	9	4 (44%)	6.87	-0.08	TR-	9	3 (33%)	-4.8	0.85	36/36	128	referential, EEG1, REF_EEG, SCP	-3.46	3.46	11.67	11.67
VP0176	M/C	11:42:36	AM	17	4	FB+	9	6 (67%)	24	-0.93	FB-	9	1 (11%)	7.45	-0.55	TR+	9	3 (33%)	-4.58	0.34	TR-	9	4 (44%)	-8.18	1.68	36/36	128	referential, EEG1, REF_EEG, SCP	16.55	16.55	3.6	3.6
VP0176	M/C	11:03:57	AM	18	1	FB+	9	2 (22%)	-14.19	0.98	FB-	9	2 (22%)	8.99	0.89	TR+	9	0 (0%)	-14.4	2.45	TR-	9	1 (11%)	13.37	-0.17	36/36	128	referential, EEG1, REF_EEG, SCP	-23.18	23.18	-27.77	27.77
VP0176	M/C	11:11:55	AM	18	2	FB+	9	6 (67%)	16.56	3.26	FB-	9	2 (22%)	28.34	5.63	TR+	9	4 (44%)	6.2	7.33	TR-	9	5 (56%)	8.01	4.3	36/36	128	referential, EEG1, REF_EEG, SCP	-11.78	11.78	-1.81	1.81
VP0176	M/C	11:20:26	AM	18	3	FB+	9	5 (56%)	19.08	4.74	FB-	9	2 (22%)	1.09	4.55	TR+	9	4 (44%)	12.08	4.48	TR-	9	1 (11%)	18.53	3.36	36/36	128	referential, EEG1, REF_EEG, SCP	17.99	17.99	-6.45	6.45
VP0176	M/C	11:29:03	AM	18	4	FB+	9	4 (44%)	21.56	4.04	FB-	9	5 (56%)	-18.3	11.06	TR+	9	2 (22%)	-16.74	2.13	TR-	9	4 (44%)	-13.39	9.56	36/36	128	referential, EEG1, REF_EEG, SCP	39.86	39.86	-3.35	3.35
VP0176	M/C	11:07:31	AM	19	1	FB+	9	2 (22%)	-49.14	7.39	FB-	9	7 (78%)	-75.08	7.86	TR+	9	1 (11%)	-80.13	6.55	TR-	9	9(100%)	-141.54	2.36	36/36	128	referential, EEG1, REF_EEG, SCP	25.94	25.94	61.41	61.41
VP0176	M/C	11:17:26	AM	19	2	FB+	9	4 (44%)	14.78	7.56	FB-	9	3 (33%)	29.3	13.22	TR+	9	4 (44%)	7.86	10.47	TR-	9	4 (44%)	-2.72	5.08	36/36	128	referential, EEG1, REF_EEG, SCP	-14.52	14.52	10.58	10.58
VP0176	M/C	11:27:00	AM	19	3	FB+	9	4 (44%)	7.72	8.68	FB-	9	1 (11%)	158.35	9.85	TR+	9	7 (78%)	50.04	2.59	TR-	9	2 (22%)	141.3	10.92	36/36	128	referential, EEG1, REF_EEG, SCP	-150.63	150.63	-91.26	91.26
VP0176	M/C	11:36:36	AM	19	4	FB+	9	6 (67%)	97.57	7.98	FB-	9	3 (33%)	69.05	6.43	TR+	9	5 (56%)	15.36	4.68	TR-	9	3 (33%)	5.97	14.37	36/36	128	referential, EEG1, REF_EEG, SCP	28.52	28.52	9.39	9.39
VP0176	M/C	11:05:57	AM	20	1	FB+	9	1 (11%)	-60.77	3.11	FB-	9	7 (78%)	-142.76	1.53	TR+	9	0 (0%)	-103.23	1.96	TR-	9	9(100%)	-171.11	-1.85	36/36	128	referential, EEG1, REF_EEG, SCP	81.99	81.99	67.88	67.88
VP0176	M/C	11:14:51	AM	20	2	FB+	9	3 (33%)	-53.15	9.51	FB-	9	5 (56%)	-30.22	8.04	TR+	9	3 (33%)	-69.01	8.57	TR-	9	6 (67%)	-32.61	11.38	36/36	128	referential, EEG1, REF_EEG, SCP	-22.93	22.93	-36.4	36.4
VP0176	M/C	11:23:42	AM	20	3	FB+	9	5 (56%)	30.16	6.09	FB-	9	4 (44%)	20.47	9.31	TR+	9	3 (33%)	-66.4	11.83	TR-	9	4 (44%)	-27.52	10.77	36/36	128	referential, EEG1, REF_EEG, SCP	9.69	9.69	-38.88	38.88
VP0176	M/C	11:33:19	AM	20	4	FB+	9	4 (44%)	71.21	10.33	FB-	9	3 (33%)	46.34	20.15	TR+	9	6 (67%)	-29.6	9.22	TR-	9	3 (33%)	52.67	8.73	36/36	128	referential, EEG1, REF_EEG, SCP	24.87	24.87	-82.27	82.27
VP0176	M/C	11:07:20	AM	21	1	FB+	9	1 (11%)	-133.92	-2	FB-	9	9(100%)	-133.43	3.9	TR+	9	0 (0%)	-139.76	0.46	TR-	9	5 (56%)	-67.88	2.01	36/36	128	referential, EEG1, REF_EEG, SCP	-0.49	0.49	-71.88	71.88
VP0176	M/C	11:17:46	AM	21	2	FB+	9	3 (33%)	-56.38	4.17	FB-	9	4 (44%)	-27.72	3.75	TR+	9	4 (44%)	-23.53	8.13	TR-	9	5 (56%)	-30.56	3.58	36/36	128	referential, EEG1, REF_EEG, SCP	-28.66	28.66	7.03	7.03
VP0176	M/C	11:27:20	AM	21	3	FB+	9	5 (56%)	26.02	5.7	FB-	9	4 (44%)	-44.21	3.83	TR+	9	1 (11%)	-74.36	6.46	TR-	9	4 (44%)	-6.93	8.01	36/36	128	referential, EEG1, REF_EEG, SCP	70.23	70.23	-67.43	67.43
VP0176	M/C	11:35:54	AM	21	4	FB+	9	3 (33%)	-8.27	4.93	FB-	9	7 (78%)	-51.75	3.14	TR+	9	3 (33%)	-7.77	5.87	TR-	9	7 (78%)	-72.87	5.42	36/36	128	referential, EEG1, REF_EEG, SCP	43.48	43.48	65.1	65.1
VP0176	M/C	11:08:18	AM	22	1	FB+	9	0 (0%)	-106.58	0.76	FB-	9	9(100%)	-90.06	3.89	TR+	9	0 (0%)	-97.5	0.08	TR-	9	8 (89%)	-48.75	1.56	36/36	128	referential, EEG1, REF_EEG, SCP	-16.52	16.52	-48.75	48.75
VP0176	M/C	11:17:29	AM	22	2	FB+	9	1 (11%)	-44.51	3.69	FB-	9	5 (56%)	-16.48	2.71	TR+	9	2 (22%)	-22.67	3.55	TR-	9	4 (44%)	-16.09	2.92	36/36	128	referential, EEG1, REF_EEG, SCP	-28.03	28.03	-6.58	6.58
VP0176	M/C	11:34:19	AM	22	3	FB+	9	4 (44%)	12.35	-0.66	FB-	9	2 (22%)	-0.54	4.81	TR+	9	3 (33%)	-18.8	2.76	TR-	9	5 (56%)	-33.73	3.45	36/36	128	referential, EEG1, REF_EEG, SCP	12.89	12.89	14.93	14.93
VP0176	M/C	11:44:05	AM	22	4	FB+	9	2 (22%)	2.43	-0.97	FB-	9	3 (33%)	27.04	9.56	TR+	9	4 (44%)	-12.26	-1.33	TR-	9	1 (11%)	94.32	3.4	36/36	128	referential, EEG1, REF_EEG, SCP	-24.61	24.61	-106.58	106.58
VP0176	M/C	11:07:22	AM	23	1	FB+	9	0 (0%)	-52.2	-3.17	FB-	9	8 (89%)	-101.83	0.12	TR+	9	0 (0%)	-92.28	0.91	TR-	9	9(100%)	-88.76	1.82	36/36	128	referential, EEG1, REF_EEG, SCP	49.63	49.63	-3.52	3.52
VP0176	M/C	11:17:11	AM	23	2	FB+	9	3 (33%)	72.7	16.19	FB-	9	0 (0%)	35.28	-0.59	TR+	9	4 (44%)	-7.02	3.39	TR-	9	3 (33%)	2.45	3.38	36/36	128	referential, EEG1, REF_EEG, SCP	37.42	37.42	-9.47	9.47
VP0176	M/C	11:25:39	AM	23	3	FB+	9	4 (44%)	4.45	0.15	FB-	9	2 (22%)	13.01	2.89	TR+	9	2 (22%)	-18.22	1.75	TR-	9	1 (11%)	20.35	2.08	36/36	128	referential, EEG1, REF_EEG, SCP	-8.56	8.56	-38.57	38.57
VP0176	M/C	11:34:20	AM	23	4	FB+	9	2 (22%)	16.32	3.21	FB-	9	2 (22%)	19.97	3.22	TR+	9	3 (33%)	20.81	0.46	TR-	9	3 (33%)	-5.18	0.94	36/36	128	referential, EEG1, REF_EEG, SCP	-3.65	3.65	25.99	25.99
VP0176	M/C	11:08:20	AM	24	1	FB+	9	5 (56%)	8.85	4.91	FB-	9	5 (56%)	-33.53	0.58	TR+	9	3 (33%)	-35	2.12	TR-	9	6 (67%)	-69.51	-1.54	36/36	128	referential, EEG1, REF_EEG, SCP	42.38	42.38	34.51	34.51
VP0176	M/C	11:19:11	AM	24	2	FB+	9	3 (33%)	-24.22	2.54	FB-	9	4 (44%)	-30.72	1.9	TR+	9	4 (44%)	-17.72	11.73	TR-	9	4 (44%)	33.93	8.08	36/36	128	referential, EEG1, REF_EEG, SCP	6.5	6.5	-51.65	51.65
VP0176	M/C	11:29:42	AM	24	3	FB+	9	6 (67%)	28.32	4.33	FB-	9	3 (33%)	7.76	7.62	TR+	9	4 (44%)	29.96	2.21	TR-	9	6 (67%)	13.59	10.87	36/36	128	referential, EEG1, REF_EEG, SCP	20.56	20.56	16.37	16.37
VP0176	M/C	11:40:34	AM	24	4	FB+	9	3 (33%)	-56.6	6.88	FB-	9	4 (44%)	-5.65	11.92	TR+	9	4 (44%)	-2.58	4.56	TR-	9	4 (44%)	-53.44	13.75	36/36	128	referential, EEG1, REF_EEG, SCP	-50.95	50.95	50.86	50.86
VP0176	M/C	11:03:40	AM	25	1	FB+	9	3 (33%)	-12.22	2.27	FB-	9	5 (56%)	-0.55	-1.54	TR+	9	1 (11%)	-41.94	-1.5	TR-	9	6 (67%)	-67.4	-1.64	36/36	128	referential, EEG1, REF_EEG, SCP	-11.67	11.67	25.46	25.46
VP0176	M/C	11:13:03	AM	25	2	FB+	9	1 (11%)	-52.46	-0.81	FB-	9	2 (22%)	14.39	1.32	TR+	9	3 (33%)	-34.02	4.44	TR-	9	6 (67%)	-44.22	0.58	36/36	128	referential, EEG1, REF_EEG, SCP	-66.85	66.85	10.2	10.2
VP0176	M/C	11:22:21	AM	25	3	FB+	9	5 (56%)	60.38	5.19	FB-	9	3 (33%)	17.72	-0.99	TR+	9	6 (67%)	46.3	4.46	TR-	9	3 (33%)	13.24	7.26	36/36	128	referential, EEG1, REF_EEG, SCP	42.66	42.66	33.06	33.06
VP0176	M/C	11:31:35	AM	25	4	FB+	9	6 (67%)	78.26	2.79	FB-	9	3 (33%)	71.38	3.28	TR+	9	5 (56%)	50.22	5.27	TR-	9	4 (44%)	-18.53	4.78	36/36	128	referential, EEG1, REF_EEG, SCP	6.88	6.88	68.75	68.75
VP0176	M/C	11:24:06	AM	26	1	FB+	18	6 (33%)	-26.4	3.79	FB-	18	11 (61%)	-28.32	2.48	TR+			0	0	TR-			0	0	36/36	128	referential, EEG1, REF_EEG, SCP	1.92	1.92	0	0
VP0176	M/C	11:33:07	AM	26	2	FB+	9	3 (33%)	15.72	3.41	FB-	9	0 (0%)	48.97	2.49	TR+	9	2 (22%)	13.26	4.08	TR-	9	0 (0%)	23.91	5.91	36/36	128	referential, EEG1, REF_EEG, SCP	-33.25	33.25	-10.65	10.65
VP0176	M/C	11:41:32	AM	26	3	FB+	9	0 (0%)	-8.74	1.63	FB-	9	3 (33%)	1.98	5.45	TR+	9	1 (11%)	-18.04	1.37	TR-	9	4 (44%)	-5.24	1.79	36/36	128	referential, EEG1, REF_EEG, SCP	-10.72	10.72	-12.8	12.8
VP0176	M/C	11:49:54	AM	26	4	FB+	9	3 (33%)	22.6	0.96	FB-	9	2 (22%)	0.36	0.31	TR+	9	0 (0%)	-12.8	2.34	TR-	9	1 (11%)	20.97	2	36/36	128	referential, EEG1, REF_EEG, SCP	22.24	22.24	-33.77	33.77
VP0176	M/C	02:06:41	PM	27	1	FB+	9	3 (33%)	9.67	1.12	FB-	9	4 (44%)	-32.7	2.62	TR+	9	2 (22%)	-28.7	2	TR-	9	4 (44%)	-31.49	3.19	36/36	128	referential, EEG1, REF_EEG, SCP	42.37	42.37	2.79	2.79
VP0176	M/C	02:15:39	PM	27	2	FB+	9	6 (67%)	28.07	1.53	FB-	9	0 (0%)	17.28	0.82	TR+	9	3 (33%)	18.01	2.16	TR-	9	2 (22%)	13.88	2	36/36	128	referential, EEG1, REF_EEG, SCP	10.79	10.79	4.13	4.13
VP0176	M/C	02:24:02	PM	27	3	FB+	9	7 (78%)	32.33	-0.27	FB-	9	1 (11%)	8.08	0.17	TR+	9	3 (33%)	42.3	-6.86	TR-	9	1 (11%)	25.81	0.36	36/36	128	referential, EEG1, REF_EEG, SCP	24.25	24.25	16.49	16.49
VP0176	M/C	02:34:24	PM	27	4	FB+	9	3 (33%)	26.43	2.66	FB-	9	1 (11%)	24.27	2.51	TR+	9	2 (22%)	-2.41	1.95	TR-	9	0 (0%)	9.1	0.4	36/36	128	referential, EEG1, REF_EEG, SCP	2.16	2.16	-11.51	11.51
VP0180	Unaware	03:15:02	PM	1	1	FB+	18	9 (50%)	16.01	1.21	FB-	18	3 (17%)	24.21	1.01	TR+			0	0	TR-			0	0	36/36	128	referential, EEG1, REF_EEG, SCP	-8.2	8.2	0	0
VP0180	Unaware	03:28:32	PM	1	2	FB+	18	4 (22%)	6.82	0.94	FB-	18	5 (28%)	-4.39	2.79	TR+			0	0	TR-			0	0	36/36	128	referential, EEG1, REF_EEG, SCP	11.21	11.21	0	0
VP0180	Unaware	03:38:47	PM	1	3	FB+	15	7 (47%)	9.19	1.16	FB-	14	10(71%)	-42.95	2.01	TR+	4	1 (25%)	3.41	2.72	TR-	3	3(100%)	-155.54	29.25	36/36	128	referential, EEG1, REF_EEG, SCP	52.14	52.14	158.95	158.95
VP0180	Unaware	03:06:31	PM	2	1	FB+	15	3 (20%)	10.15	0.94	FB-	14	3 (21%)	4.38	1.64	TR+	4	3 (75%)	64.02	1.6	TR-	3	0 (0%)	-2.22	2.15	36/36	128	referential, EEG1, REF_EEG, SCP	5.77	5.77	66.24	66.24
VP0180	Unaware	03:16:53	PM	2	2	FB+	15	9 (60%)	61.74	2.13	FB-	14	2 (14%)	16.71	1.91	TR+	4	3 (75%)	69.83	1.72	TR-	3	0 (0%)	15.17	22.26	36/36	128	referential, EEG1, REF_EEG, SCP	45.03	45.03	54.66	54.66
VP0180	Unaware	03:28:58	PM	2	3	FB+	15	9 (60%)	34.48	1.73	FB-	14	5 (36%)	4.39	2.93	TR+	4	2 (50%)	20.57	15.64	TR-	3	1 (33%)	-68.69	8.64	36/36	128	referential, EEG1, REF_EEG, SCP	30.09	30.09	89.26	89.26
VP0180	Unaware	03:39:33	PM	2	4	FB+	15	6 (40%)	15.14	0.45	FB-	14	7 (50%)	-7.56	3.41	TR+	4	0 (0%)	-14.9	5.97	TR-	3	2 (67%)	-46.16	19.15	36/36	128	referential, EEG1, REF_EEG, SCP	22.7	22.7	31.26	31.26
VP0180	Unaware	03:11:36	PM	3	1	FB+	15	8 (53%)	38.48	0.5	FB-	14	1 (7%)	23.77	1.29	TR+	4	2 (50%)	15.07	4.13	TR-	3	1 (33%)	7.82	-5.85	36/36	128	referential, EEG1, REF_EEG, SCP	14.71	14.71	7.25	7.25
VP0180	Unaware	03:24:02	PM	3	2	FB+	15	10(67%)	49.63	1.44	FB-	14	1 (7%)	23.93	0.42	TR+	4	1 (25%)	0	0.27	TR-	3	1 (33%)	-10.92	35.37	36/36	128	referential, EEG1, REF_EEG, SCP	25.7	25.7	10.92	10.92
VP0180	Unaware	03:35:47	PM	3	3	FB+	15	9 (60%)	52.26	1.2	FB-	14	0 (0%)	59.1	2.4	TR+	4	2 (50%)	4.46	8.7	TR-	3	1 (33%)	7.66	27.03	36/36	128	referential, EEG1, REF_EEG, SCP	-6.84	6.84	-3.2	3.2
VP0180	Unaware	03:47:26	PM	3	4	FB+	15	12(80%)	56.11	0.75	FB-	14	1 (7%)	19	1.44	TR+	4	3 (75%)	89.92	8.38	TR-	3	0 (0%)	39.35	20.42	36/36	128	referential, EEG1, REF_EEG, SCP	37.11	37.11	50.57	50.57
VP0180	Unaware	03:22:39	PM	4	1	FB+	15	7 (47%)	24.79	1.91	FB-	14	3 (21%)	-1.11	1.44	TR+	4	2 (50%)	18.56	5.47	TR-	3	0 (0%)	59.5	21.13	36/36	128	referential, EEG1, REF_EEG, SCP	25.9	25.9	-40.94	40.94
VP0180	Unaware	03:33:07	PM	4	2	FB+	15	13(87%)	69.53	3.09	FB-	14	6 (43%)	-17.7	0.85	TR+	4	3 (75%)	37.3	14	TR-	3	0 (0%)	-13.7	6.1	36/36	128	referential, EEG1, REF_EEG, SCP	87.23	87.23	51	51
VP0180	Unaware	03:45:39	PM	4	3	FB+	15	11 (73%)	47.82	0.94	FB-	14	4 (29%)	4.27	2.45	TR+	4	0 (0%)	-6.49	3.75	TR-	3	0 (0%)	43.67	9.58	36/36	128	referential, EEG1, REF_EEG, SCP	43.55	43.55	-50.16	50.16
VP0180	Unaware	03:55:22	PM	4	4	FB+	15	4 (27%)	5.77	1.06	FB-	14	4 (29%)	7.89	0.24	TR+	4	0 (0%)	-21.84	4.28	TR-	3	2 (67%)	-59.38	0.46	36/36	128	referential, EEG1, REF_EEG, SCP	-2.12	2.12	37.54	37.54
VP0180	Unaware	10:15:24	AM	5	1	FB+	15	1 (7%)	-27.75	1.6	FB-	14	3 (21%)	-9.35	1.17	TR+	4	0 (0%)	-31.51	6.36	TR-	3	0 (0%)	-21.5	4.76	36/36	128	referential, EEG1, REF_EEG, SCP	-18.4	18.4	-10.01	10.01
VP0180	Unaware	10:25:19	AM	5	2	FB+	11	2(18%)	-7.49	2.14	FB-	11	1 (9%)	31.61	2.06	TR+	7	3 (43%)	3.11	5.08	TR-	7	0 (0%)	-2.22	2.02	36/36	128	referential, EEG1, REF_EEG, SCP	-39.1	39.1	5.33	5.33
VP0180	Unaware	10:34:39	AM	5	3	FB+	11	1 (9%)	-9.32	0.13	FB-	11	0 (0%)	13.82	1.83	TR+	7	2 (29%)	23.71	1.27	TR-	7	2 (29%)	-6.69	-2.87	36/36	128	referential, EEG1, REF_EEG, SCP	-23.14	23.14	30.4	30.4
VP0180	Unaware	10:43:19	AM	5	4	FB+	11	2(18%)	5.47	2.34	FB-	11	2 (18%)	11.72	3.35	TR+	7	0 (0%)	14.24	3.18	TR-	7	1 (14%)	-0.63	3.92	36/36	128	referential, EEG1, REF_EEG, SCP	-6.25	6.25	14.87	14.87
VP0180	Unaware	10:09:51	AM	6	1	FB+	11	0 (0%)	-37.54	0.98	FB-	11	9 (82%)	-44.49	1.67	TR+	7	0 (0%)	-38.62	0.19	TR-	7	5(71%)	-53.31	1.62	36/36	128	referential, EEG1, REF_EEG, SCP	6.95	6.95	14.69	14.69
VP0180	Unaware	10:19:36	AM	6	2	FB+	11	0 (0%)	-0.95	1.56	FB-	11	2 (18%)	-14.33	2.16	TR+	7	1 (14%)	6.75	2.87	TR-	7	1 (14%)	5.13	2.36	36/36	128	referential, EEG1, REF_EEG, SCP	13.38	13.38	1.62	1.62
VP0180	Unaware	10:28:26	AM	6	3	FB+	11	0 (0%)	1.15	0.33	FB-	11	2 (18%)	-4.95	1.68	TR+	7	1 (14%)	-13.38	4.55	TR-	7	1 (14%)	3.5	3.1	36/36	128	referential, EEG1, REF_EEG, SCP	6.1	6.1	-16.88	16.88
VP0180	Unaware	10:37:57	AM	6	4	FB+	11	1 (9%)	3.67	1.03	FB-	11	3 (27%)	-6.46	3.01	TR+	7	1 (14%)	-4.45	3.82	TR-	7	0 (0%)	-18.14	3.66	36/36	128	referential, EEG1, REF_EEG, SCP	10.13	10.13	13.69	13.69
VP0180	Unaware	10:11:02	AM	7	1	FB+	11	0 (0%)	-43.77	0.66	FB-	11	11 (100%)	-90.52	1.57	TR+	7	1 (14%)	-18.73	-1.97	TR-	7	5(71%)	-61.44	3.88	36/36	128	referential, EEG1, REF_EEG, SCP	46.75	46.75	42.71	42.71
VP0180	Unaware	10:21:04	AM	7	2	FB+	11	2(18%)	-34.83	-1.28	FB-	11	6 (55%)	-4.79	2.47	TR+	7	1 (14%)	-18.48	-1.44	TR-	7	4 (57%)	-8.39	3.28	36/36	128	referential, EEG1, REF_EEG, SCP	-30.04	30.04	-10.09	10.09
VP0180	Unaware	10:36:37	AM	7	3	FB+	11	2(18%)	-26.4	0.54	FB-	11	2 (18%)	-10.58	1.43	TR+	7	1 (14%)	-7.29	2.17	TR-	7	1 (14%)	-3.11	-0.04	36/36	128	referential, EEG1, REF_EEG, SCP	-15.82	15.82	-4.18	4.18
VP0180	Unaware	10:44:52	AM	7	4	FB+	11	3 (27%)	-14.59	1.53	FB-	11	2 (18%)	-1.46	3.5	TR+	7	3 (43%)	9.68	1.78	TR-	7	0 (0%)	25.27	-0.34	36/36	128	referential, EEG1, REF_EEG, SCP	-13.13	13.13	-15.59	15.59
VP0180	Unaware	02:08:04	PM	8	1	FB+	11	0 (0%)	-49.27	-0.62	FB-	11	8 (73%)	-54.2	1.11	TR+	7	0 (0%)	-70.52	1.12	TR-	7	6 (86%)	-69.1	3.23	36/36	128	referential, EEG1, REF_EEG, SCP	4.93	4.93	-1.42	1.42
VP0180	Unaware	02:16:39	PM	8	2	FB+	11	2(18%)	-3	1.7	FB-	11	2 (18%)	11.1	0.75	TR+	7	0 (0%)	3.79	1.85	TR-	7	2 (29%)	-21.57	1.65	36/36	128	referential, EEG1, REF_EEG, SCP	-14.1	14.1	25.36	25.36
VP0180	Unaware	02:32:25	PM	8	3	FB+	11	2(18%)	18.48	-0.92	FB-	11	4 (36%)	-0.75	1.75	TR+	7	0 (0%)	-9.9	1.22	TR-	7	1 (14%)	1.28	3.09	36/36	128	referential, EEG1, REF_EEG, SCP	19.23	19.23	-11.18	11.18
VP0180	Unaware	02:47:14	PM	8	4	FB+	11	3 (27%)	7.69	2.45	FB-	11	1 (9%)	14.3	0.55	TR+	7	2 (29%)	20.18	-0.38	TR-	7	1 (14%)	1.07	2.88	36/36	128	referential, EEG1, REF_EEG, SCP	-6.61	6.61	19.11	19.11
VP0180	Unaware	10:47:53	AM	9	1	FB+	11	0 (0%)	-13.67	0.69	FB-	11	2 (18%)	-2.35	1.95	TR+	7	1 (14%)	-4.66	-0.53	TR-	7	2 (29%)	-14.85	-0.51	36/36	128	referential, EEG1, REF_EEG, SCP	-11.32	11.32	10.19	10.19
VP0180	Unaware	10:57:08	AM	9	2	FB+	11	1 (9%)	-25.93	-2.5	FB-	11	3 (27%)	10.08	0.69	TR+	7	3 (43%)	7.16	0.68	TR-	7	1 (14%)	2.04	-1.95	36/36	128	referential, EEG1, REF_EEG, SCP	-36.01	36.01	5.12	5.12
VP0180	Unaware	11:05:41	AM	9	3	FB+	11	6 (55%)	57.82	-5.21	FB-	11	0 (0%)	38.93	-2.19	TR+	7	2 (29%)	28.89	0.32	TR-	7	1 (14%)	21.62	-4.75	36/36	128	referential, EEG1, REF_EEG, SCP	18.89	18.89	7.27	7.27
VP0180	Unaware	11:15:22	AM	9	4	FB+	11	8 (73%)	86.5	-4.63	FB-	11	2 (18%)	37.16	-2.55	TR+	7	7(100%)	39.13	-1.09	TR-	7	1 (14%)	62.92	-6.58	36/36	128	referential, EEG1, REF_EEG, SCP	49.34	49.34	-23.79	23.79
VP0180	Unaware	10:11:13	AM	10	1	FB+	11	1 (9%)	-22.88	2.74	FB-	11	5 (45%)	-13.06	1.49	TR+	7	0 (0%)	-33.98	1.83	TR-	7	2 (29%)	-7.85	-0.18	36/36	128	referential, EEG1, REF_EEG, SCP	-9.82	9.82	-26.13	26.13
VP0180	Unaware	10:20:42	AM	10	2	FB+	9	2 (22%)	-12.65	4.52	FB-	9	2 (22%)	3.96	2.68	TR+	9	4 (44%)	8.33	2.74	TR-	9	1 (11%)	21.63	3.34	36/36	128	referential, EEG1, REF_EEG, SCP	-16.61	16.61	-13.3	13.3
VP0180	Unaware	10:32:29	AM	10	3	FB+	9	5 (56%)	17.72	1.82	FB-	9	2 (22%)	3.74	2.32	TR+	9	5 (56%)	31.71	2.63	TR-	9	3 (33%)	-3.58	3.73	36/36	128	referential, EEG1, REF_EEG, SCP	13.98	13.98	35.29	35.29
VP0180	Unaware	10:41:33	AM	10	4	FB+	9	3 (33%)	13.26	4.44	FB-	9	5 (56%)	-16.81	5.26	TR+	9	0 (0%)	-21.12	0.8	TR-	9	2 (22%)	8.38	4.56	36/36	128	referential, EEG1, REF_EEG, SCP	30.07	30.07	-29.5	29.5
VP0180	Unaware	10:13:28	AM	11	1	FB+	24	5(21%)	-14.54	0.8	FB-	25	15(60%)	-44.84	1.16	TR+			0	0	TR-			0	0	49/80	128	referential, EEG1, REF_EEG, SCP	30.3	30.3	0	0
VP0180	Unaware	10:28:31	AM	11	2	FB+	20	5 (25%)	5.93	1.05	FB-	20	5 (25%)	-10.59	0.53	TR+	20	2(10%)	-12.98	0.94	TR-	20	6 (30%)	-12.45	1.05	80/80	128	referential, EEG1, REF_EEG, SCP	16.52	16.52	-0.53	0.53
VP0180	Unaware	10:48:01	AM	11	3	FB+	3	0 (0%)	15.62	4.54	FB-	6	2 (33%)	1.91	5.22	TR+	3	2 (67%)	5.35	12.46	TR-	6	4 (67%)	-13.36	-0.74	18/36	128	referential, EEG1, REF_EEG, SCP	13.71	13.71	18.71	18.71
VP0180	Unaware	10:13:26	AM	12	1	FB+	9	0 (0%)	-120.53	-4.32	FB-	9	9(100%)	-91.18	3.18	TR+	9	0 (0%)	-123.74	-1.25	TR-	9	8 (89%)	-90.23	3.66	36/36	128	referential, EEG1, REF_EEG, SCP	-29.35	29.35	-33.51	33.51
VP0180	Unaware	10:23:20	AM	12	2	FB+	9	2 (22%)	1.72	1.69	FB-	9	5 (56%)	-14.85	0.08	TR+	9	1 (11%)	-24.41	0.36	TR-	9	5 (56%)	-21.92	2.03	36/36	128	referential, EEG1, REF_EEG, SCP	16.57	16.57	-2.49	2.49
VP0180	Unaware	10:33:35	AM	12	3	FB+	9	2 (22%)	15.67	0.26	FB-	9	1 (11%)	3.54	-0.6	TR+	9	1 (11%)	9.07	1.11	TR-	9	0 (0%)	-1.18	1.02	36/36	128	referential, EEG1, REF_EEG, SCP	12.13	12.13	10.25	10.25
VP0180	Unaware	10:43:12	AM	12	4	FB+	9	4 (44%)	34.1	4.06	FB-	9	1 (11%)	23.85	3.29	TR+	9	1 (11%)	-12.87	2.75	TR-	9	3 (33%)	-7.51	1.64	36/36	128	referential, EEG1, REF_EEG, SCP	10.25	10.25	-5.36	5.36
VP0180	Unaware	10:05:25	AM	13	1	FB+	9	0 (0%)	-62.47	0.42	FB-	9	7 (78%)	-84.78	-0.07	TR+	9	0 (0%)	-40.77	0.85	TR-	9	9(100%)	-72.97	0.36	36/36	128	referential, EEG1, REF_EEG, SCP	22.31	22.31	32.2	32.2
VP0180	Unaware	10:16:09	AM	13	2	FB+	9	4 (44%)	19.3	2.32	FB-	9	2 (22%)	-2.02	1.95	TR+	9	2 (22%)	-1.69	1.63	TR-	9	1 (11%)	14.16	3.86	36/36	128	referential, EEG1, REF_EEG, SCP	21.32	21.32	-15.85	15.85
VP0180	Unaware	10:25:03	AM	13	3	FB+	9	2 (22%)	15.34	3.23	FB-	9	2 (22%)	18.39	4.45	TR+	9	3 (33%)	-1.84	2.82	TR-	9	4 (44%)	-21.98	1.67	36/36	128	referential, EEG1, REF_EEG, SCP	-3.05	3.05	20.14	20.14
VP0180	Unaware	10:34:58	AM	13	4	FB+	9	3 (33%)	-2.45	2	FB-	9	3 (33%)	-24.06	1.9	TR+	9	3 (33%)	-3.35	3.77	TR-	9	1 (11%)	10.38	4.16	36/36	128	referential, EEG1, REF_EEG, SCP	21.61	21.61	-13.73	13.73
VP0180	Unaware	10:12:03	AM	14	1	FB+	9	9 (100%)	76.13	-1.62	FB-	9	0 (0%)	78.45	-0.43	TR+	9	9(100%)	66.54	2.11	TR-	9	0 (0%)	71.96	1.45	36/36	128	referential, EEG1, REF_EEG, SCP	-2.32	2.32	-5.42	5.42
VP0180	Unaware	10:22:19	AM	14	2	FB+	9	6 (67%)	56.5	1.65	FB-	9	0 (0%)	68.97	-0.98	TR+	9	7 (78%)	46.86	0.98	TR-	9	0 (0%)	39.78	0.64	36/36	128	referential, EEG1, REF_EEG, SCP	-12.47	12.47	7.08	7.08
VP0180	Unaware	10:32:19	AM	14	3	FB+	9	8 (89%)	44.94	-0.87	FB-	9	0 (0%)	53.78	0.22	TR+	9	9(100%)	71.56	0.97	TR-	9	0 (0%)	56.75	-0.03	36/36	128	referential, EEG1, REF_EEG, SCP	-8.84	8.84	14.81	14.81
VP0180	Unaware	10:43:28	AM	14	4	FB+	9	3 (33%)	30.56	-6.07	FB-	9	0 (0%)	12.55	-0.36	TR+	9	4 (44%)	24.85	1.47	TR-	9	0 (0%)	12.35	0.11	36/36	128	referential, EEG1, REF_EEG, SCP	18.01	18.01	12.5	12.5
VP0180	Unaware	03:13:54	PM	15	1	FB+	9	3 (33%)	33.53	-7.81	FB-	9	0 (0%)	10.88	2.78	TR+	9	1 (11%)	2.41	-0.7	TR-	9	1 (11%)	0.24	1.38	36/36	128	referential, EEG1, REF_EEG, SCP	22.65	22.65	2.17	2.17
VP0180	Unaware	03:22:36	PM	15	2	FB+	9	3 (33%)	39.58	-4.22	FB-	9	1 (11%)	11.85	2.19	TR+	9	2 (22%)	6.84	2.81	TR-	9	4 (44%)	-16.07	0.42	36/36	128	referential, EEG1, REF_EEG, SCP	27.73	27.73	22.91	22.91
VP0180	Unaware	03:33:15	PM	15	3	FB+	9	3 (33%)	14.57	1.74	FB-	9	0 (0%)	51.24	-5.27	TR+	9	1 (11%)	-11.67	4.71	TR-	9	4 (44%)	-0.18	-1.47	36/36	128	referential, EEG1, REF_EEG, SCP	-36.67	36.67	-11.49	11.49
VP0180	Unaware	03:41:29	PM	15	4	FB+	9	4 (44%)	18.15	1.65	FB-	9	1 (11%)	2.16	3.6	TR+	9	2 (22%)	-6.98	3.63	TR-	9	1 (11%)	-12.12	0.12	36/36	128	referential, EEG1, REF_EEG, SCP	15.99	15.99	5.14	5.14
VP0180	Unaware	03:10:20	PM	16	1	FB+	9	4 (44%)	28.1	3.63	FB-	9	1 (11%)	20.69	2.04	TR+	9	5 (56%)	28.15	4.34	TR-	9	1 (11%)	20.79	4.24	36/36	128	referential, EEG1, REF_EEG, SCP	7.41	7.41	7.36	7.36
VP0180	Unaware	03:20:41	PM	16	2	FB+	9	5 (56%)	33.19	3.78	FB-	9	1 (11%)	17.94	1.59	TR+	9	4 (44%)	29.83	2.89	TR-	9	1 (11%)	8.68	3.09	36/36	128	referential, EEG1, REF_EEG, SCP	15.25	15.25	21.15	21.15
VP0180	Unaware	03:30:25	PM	16	3	FB+	9	5 (56%)	12.07	6.09	FB-	9	1 (11%)	32.15	3.24	TR+	9	4 (44%)	34.52	6.72	TR-	9	0 (0%)	49.27	1.05	36/36	128	referential, EEG1, REF_EEG, SCP	-20.08	20.08	-14.75	14.75
VP0180	Unaware	03:40:44	PM	16	4	FB+	9	5 (56%)	22.94	3.21	FB-	9	3 (33%)	3.48	1.39	TR+	9	4 (44%)	9.42	4.99	TR-	9	1 (11%)	8.53	-0.48	36/36	128	referential, EEG1, REF_EEG, SCP	19.46	19.46	0.89	0.89
VP0180	Unaware	03:09:38	PM	17	1	FB+	9	1 (11%)	-16.55	1.99	FB-	9	3 (33%)	-10.72	1.42	TR+	9	0 (0%)	-15.79	0.18	TR-	9	2 (22%)	24.63	-4.53	36/36	128	referential, EEG1, REF_EEG, SCP	-5.83	5.83	-40.42	40.42
VP0180	Unaware	03:18:02	PM	17	2	FB+	9	4 (44%)	55.69	-5.89	FB-	9	1 (11%)	24.03	6.03	TR+	9	4 (44%)	10.13	1.95	TR-	9	3 (33%)	5.67	2.03	36/36	128	referential, EEG1, REF_EEG, SCP	31.66	31.66	4.46	4.46
VP0180	Unaware	03:30:51	PM	17	3	FB+	9	3 (33%)	5.91	1.2	FB-	9	2 (22%)	21.47	1.86	TR+	9	2 (22%)	7.48	0.2	TR-	9	0 (0%)	50.44	-4.03	36/36	128	referential, EEG1, REF_EEG, SCP	-15.56	15.56	-42.96	42.96
VP0180	Unaware	03:42:06	PM	17	4	FB+	9	4 (44%)	9.49	2.59	FB-	9	1 (11%)	7.56	1.04	TR+	9	2 (22%)	-2.02	2.24	TR-	9	1 (11%)	5.65	3.17	36/36	128	referential, EEG1, REF_EEG, SCP	1.93	1.93	-7.67	7.67
VP0180	Unaware	03:12:47	PM	18	1	FB+	9	3 (33%)	-6.42	0.77	FB-	9	5 (56%)	-8.74	0.84	TR+	9	1 (11%)	-3.36	1.2	TR-	9	4 (44%)	-21.92	1.79	36/36	128	referential, EEG1, REF_EEG, SCP	2.32	2.32	18.56	18.56
VP0180	Unaware	03:22:12	PM	18	2	FB+	9	5 (56%)	37.8	2.21	FB-	9	0 (0%)	56.34	-3.4	TR+	9	4 (44%)	18.23	0.08	TR-	9	0 (0%)	17.04	1.19	36/36	128	referential, EEG1, REF_EEG, SCP	-18.54	18.54	1.19	1.19
VP0180	Unaware	03:34:25	PM	18	3	FB+	9	6 (67%)	49.22	-0.41	FB-	9	0 (0%)	52.24	1.2	TR+	9	5 (56%)	29.54	1.58	TR-	9	0 (0%)	91.94	9.28	36/36	128	referential, EEG1, REF_EEG, SCP	-3.02	3.02	-62.4	62.4
VP0180	Unaware	03:43:19	PM	18	4	FB+	9	5 (56%)	30.95	2.01	FB-	9	0 (0%)	31.65	2.42	TR+	9	5 (56%)	14.95	3.47	TR-	9	0 (0%)	39.96	1.71	36/36	128	referential, EEG1, REF_EEG, SCP	-0.7	0.7	-25.01	25.01
VP0180	Unaware	03:14:25	PM	19	1	FB+	9	1 (11%)	-28.85	1.5	FB-	9	6 (67%)	-46.45	2.62	TR+	9	0 (0%)	-44.6	2.96	TR-	9	6 (67%)	-58.2	4.48	36/36	128	referential, EEG1, REF_EEG, SCP	17.6	17.6	13.6	13.6
VP0180	Unaware	03:32:30	PM	19	2	FB+	9	3 (33%)	36.89	1.35	FB-	9	0 (0%)	39.06	3.64	TR+	9	5 (56%)	37.49	2.72	TR-	9	0 (0%)	14.41	2.26	36/36	128	referential, EEG1, REF_EEG, SCP	-2.17	2.17	23.08	23.08
VP0180	Unaware	03:32:30	PM	19	2	FB+	9	3 (33%)	36.89	1.35	FB-	9	0 (0%)	39.06	3.64	TR+	9	5 (56%)	37.49	2.72	TR-	9	0 (0%)	14.41	2.26	36/36	128	referential, EEG1, REF_EEG, SCP	-2.17	2.17	23.08	23.08
VP0180	Unaware	03:41:57	PM	19	4	FB+	9	2 (22%)	7.67	1.76	FB-	9	3 (33%)	-8.63	3.94	TR+	9	3 (33%)	14.18	3.21	TR-	9	2 (22%)	6.81	4.68	36/36	128	referential, EEG1, REF_EEG, SCP	16.3	16.3	7.37	7.37
VP0180	Unaware	03:10:25	PM	20	1	FB+	9	2 (22%)	7.41	1.59	FB-	9	3 (33%)	-19.71	3.87	TR+	9	5 (56%)	19.96	1.64	TR-	9	1 (11%)	-1.28	1.03	36/36	128	referential, EEG1, REF_EEG, SCP	27.12	27.12	21.24	21.24
VP0180	Unaware	03:18:45	PM	20	2	FB+	9	3 (33%)	22.64	4.22	FB-	9	2 (22%)	-2.61	3.8	TR+	9	4 (44%)	45.68	3.47	TR-	9	1 (11%)	-4.57	1.2	36/36	128	referential, EEG1, REF_EEG, SCP	25.25	25.25	50.25	50.25
VP0180	Unaware	03:30:54	PM	20	3	FB+	9	3 (33%)	15.24	1.85	FB-	9	2 (22%)	3.31	3.51	TR+	9	1 (11%)	-18.58	0.87	TR-	9	1 (11%)	-7.99	1.93	36/36	128	referential, EEG1, REF_EEG, SCP	11.93	11.93	-10.59	10.59
VP0180	Unaware	03:39:36	PM	20	4	FB+	9	2 (22%)	-5.14	2.21	FB-	9	5 (56%)	-19	2.82	TR+	9	1 (11%)	-24.24	2.31	TR-	9	2 (22%)	10.99	2.69	36/36	128	referential, EEG1, REF_EEG, SCP	13.86	13.86	-35.23	35.23
VP0180	Unaware	03:09:42	PM	21	1	FB+	9	5 (56%)	22.82	0.99	FB-	9	3 (33%)	0.56	1.36	TR+	9	2 (22%)	33.4	1.63	TR-	9	3 (33%)	-14.64	4.65	36/36	128	referential, EEG1, REF_EEG, SCP	22.26	22.26	48.04	48.04
VP0180	Unaware	03:20:57	PM	21	2	FB+	9	5 (56%)	27.51	4.49	FB-	9	2 (22%)	22.45	5.31	TR+	9	6 (67%)	44.63	3.29	TR-	9	1 (11%)	29.85	5.8	36/36	128	referential, EEG1, REF_EEG, SCP	5.06	5.06	14.78	14.78
VP0180	Unaware	03:35:05	PM	21	3	FB+	9	5 (56%)	20.85	3	FB-	9	2 (22%)	13.01	4.04	TR+	9	2 (22%)	33.01	5.9	TR-	9	3 (33%)	-7.5	7.57	36/36	128	referential, EEG1, REF_EEG, SCP	7.84	7.84	40.51	40.51
VP0180	Unaware	03:47:39	PM	21	4	FB+	9	3 (33%)	4.51	2.89	FB-	9	2 (22%)	-19.31	2.81	TR+	9	5 (56%)	28.79	2.58	TR-	9	1 (11%)	18.46	4.84	36/36	128	referential, EEG1, REF_EEG, SCP	23.82	23.82	10.33	10.33
VP0180	Unaware	03:09:38	PM	22	1	FB+	9	0 (0%)	-55.45	2.79	FB-	9	8 (89%)	-94.84	3.49	TR+	9	0 (0%)	-52.99	0.8	TR-	9	8 (89%)	-94.26	1.78	36/36	128	referential, EEG1, REF_EEG, SCP	39.39	39.39	41.27	41.27
VP0180	Unaware	03:20:11	PM	22	2	FB+	9	0 (0%)	-10.7	2.11	FB-	9	4 (44%)	-16.47	2.32	TR+	9	0 (0%)	-8.78	-0.16	TR-	9	4 (44%)	-8.92	0.96	36/36	128	referential, EEG1, REF_EEG, SCP	5.77	5.77	0.14	0.14
VP0180	Unaware	03:31:20	PM	22	3	FB+	9	0 (0%)	-25.63	2.21	FB-	9	6 (67%)	-20.27	1.36	TR+	9	2 (22%)	-2.97	1.02	TR-	9	3 (33%)	1.51	1.55	36/36	128	referential, EEG1, REF_EEG, SCP	-5.36	5.36	-4.48	4.48
VP0180	Unaware	03:40:29	PM	22	4	FB+	9	1 (11%)	-22.68	1.22	FB-	9	3 (33%)	-14.31	1.09	TR+	9	2 (22%)	-9.52	1.25	TR-	9	1 (11%)	-1.69	1.68	36/36	128	referential, EEG1, REF_EEG, SCP	-8.37	8.37	-7.83	7.83
VP0180	Unaware	03:08:36	PM	23	1	FB+	9	2 (22%)	23.26	2.81	FB-	9	2 (22%)	14.88	3.25	TR+	9	1 (11%)	-26.42	-0.1	TR-	9	3 (33%)	-13.07	4.56	36/36	128	referential, EEG1, REF_EEG, SCP	8.38	8.38	-13.35	13.35
VP0180	Unaware	03:17:53	PM	23	2	FB+	9	2 (22%)	7.22	2.02	FB-	9	3 (33%)	-7.64	3.63	TR+	9	4 (44%)	16.28	2.55	TR-	9	0 (0%)	18.84	1.2	36/36	128	referential, EEG1, REF_EEG, SCP	14.86	14.86	-2.56	2.56
VP0180	Unaware	03:29:16	PM	23	3	FB+	9	3 (33%)	-6.15	2.27	FB-	9	1 (11%)	25.99	3.51	TR+	9	4 (44%)	14.51	3.33	TR-	9	1 (11%)	41.03	1.86	36/36	128	referential, EEG1, REF_EEG, SCP	-32.14	32.14	-26.52	26.52
VP0180	Unaware	03:40:16	PM	23	4	FB+	9	5 (56%)	21.91	3.61	FB-	9	3 (33%)	2.38	2.78	TR+	9	3 (33%)	16.95	2.94	TR-	9	2 (22%)	1.72	3.44	36/36	128	referential, EEG1, REF_EEG, SCP	19.53	19.53	15.23	15.23
VP0180	Unaware	03:08:44	PM	24	1	FB+	9	3 (33%)	3.19	3.16	FB-	9	2 (22%)	2.87	4.21	TR+	9	4 (44%)	8.02	2.48	TR-	9	3 (33%)	-8.13	2.1	36/36	128	referential, EEG1, REF_EEG, SCP	0.32	0.32	16.15	16.15
VP0180	Unaware	03:18:11	PM	24	2	FB+	9	2 (22%)	-6.67	3.24	FB-	9	2 (22%)	24.33	2.18	TR+	9	5 (56%)	33.47	4.55	TR-	9	2 (22%)	17.92	4.15	36/36	128	referential, EEG1, REF_EEG, SCP	-31	31	15.55	15.55
VP0180	Unaware	03:31:29	PM	24	3	FB+	9	4 (44%)	23.32	1.34	FB-	9	2 (22%)	14.56	2.09	TR+	9	4 (44%)	43.09	3.27	TR-	9	0 (0%)	29.77	1.79	36/36	128	referential, EEG1, REF_EEG, SCP	8.76	8.76	13.32	13.32
VP0180	Unaware	03:40:34	PM	24	4	FB+	9	4 (44%)	25.64	1.74	FB-	9	2 (22%)	-1.79	4.35	TR+	9	3 (33%)	11.07	1.7	TR-	9	4 (44%)	-9.59	3.22	36/36	128	referential, EEG1, REF_EEG, SCP	27.43	27.43	20.66	20.66
VP0180	Unaware	04:08:10	PM	25	1	FB+	9	6 (67%)	36.1	2.29	FB-	9	1 (11%)	39.02	3.31	TR+	9	4 (44%)	48.67	6.83	TR-	9	3 (33%)	28.89	5.66	36/36	128	referential, EEG1, REF_EEG, SCP	-2.92	2.92	19.78	19.78
VP0180	Unaware	04:17:26	PM	25	2	FB+	9	5 (56%)	59.5	10.89	FB-	9	0 (0%)	45.54	3.71	TR+	9	6 (67%)	43.26	2.88	TR-	9	1 (11%)	33.42	4.46	36/36	128	referential, EEG1, REF_EEG, SCP	13.96	13.96	9.84	9.84
VP0180	Unaware	04:26:45	PM	25	3	FB+	9	5 (56%)	15.29	3.91	FB-	9	1 (11%)	41.99	-2.54	TR+	9	7 (78%)	71.01	-3.18	TR-	9	2 (22%)	-0.77	2.69	36/36	128	referential, EEG1, REF_EEG, SCP	-26.7	26.7	71.78	71.78
VP0180	Unaware	04:36:25	PM	25	4	FB+	9	5 (56%)	67.79	-8.79	FB-	9	0 (0%)	62.86	0.21	TR+	9	4 (44%)	20.17	-0.76	TR-	9	1 (11%)	15.48	3.62	36/36	128	referential, EEG1, REF_EEG, SCP	4.93	4.93	4.69	4.69
VP0180	Unaware	09:06:10	AM	26	1	FB+	9	2 (22%)	7.63	-0.26	FB-	9	1 (11%)	-6.87	0.24	TR+	9	4 (44%)	14.81	2.63	TR-	9	2 (22%)	-3.7	0.64	36/36	128	referential, EEG1, REF_EEG, SCP	14.5	14.5	18.51	18.51
VP0180	Unaware	09:15:17	AM	26	2	FB+	9	3 (33%)	-8.96	3.82	FB-	9	2 (22%)	-1.17	1.41	TR+	9	5 (56%)	22.9	2.18	TR-	9	1 (11%)	16.71	3.39	36/36	128	referential, EEG1, REF_EEG, SCP	-7.79	7.79	6.19	6.19
VP0180	Unaware	09:23:43	AM	26	3	FB+	9	6 (67%)	59.02	5.87	FB-	9	5 (56%)	-38.44	1.85	TR+	9	3 (33%)	-33.9	4.3	TR-	9	4 (44%)	18.86	-0.31	36/36	128	referential, EEG1, REF_EEG, SCP	97.46	97.46	-52.76	52.76
VP0180	Unaware	09:34:04	AM	26	4	FB+	9	2 (22%)	-40.8	-5.09	FB-	9	4 (44%)	20.81	6.38	TR+	9	2 (22%)	5.58	-2.04	TR-	9	2 (22%)	30.73	-1.68	36/36	128	referential, EEG1, REF_EEG, SCP	-61.61	61.61	-25.15	25.15
VP0191	State of Mind	03:05:14	PM	1	1	FB+	18	10(56%)	15.91	0.9	FB-	18	5 (28%)	14.66	1.72	TR+			0	0	TR-			0	0	36/36	128	referential, EEG1, REF_EEG, SCP	1.25	1.25	0	0
VP0191	State of Mind	03:16:13	PM	1	2	FB+	15	8 (53%)	33.14	2.84	FB-	14	6 (43%)	5.8	2.94	TR+	4	1 (25%)	11.27	14.54	TR-	3	0 (0%)	15.75	-2.27	36/36	128	referential, EEG1, REF_EEG, SCP	27.34	27.34	-4.48	4.48
VP0191	State of Mind	03:26:16	PM	1	3	FB+	15	5 (33%)	8.16	1.92	FB-	14	6 (43%)	9.34	0.75	TR+	4	0 (0%)	-9.04	2.46	TR-	3	2 (67%)	-2.72	1.76	36/36	128	referential, EEG1, REF_EEG, SCP	-1.18	1.18	-6.32	6.32
VP0191	State of Mind	03:35:30	PM	1	4	FB+	15	5 (33%)	11.5	0.88	FB-	14	5 (36%)	-10.48	1.63	TR+	4	2 (50%)	3.98	18.79	TR-	3	1 (33%)	4.84	7.89	36/36	128	referential, EEG1, REF_EEG, SCP	21.98	21.98	-0.86	0.86
VP0191	State of Mind	04:00:14	PM	2	1	FB+	15	6 (40%)	13.04	0.91	FB-	14	1 (7%)	17.29	3.05	TR+	4	3 (75%)	36.1	7.39	TR-	3	1 (33%)	-7.64	11.8	36/36	128	referential, EEG1, REF_EEG, SCP	-4.25	4.25	43.74	43.74
VP0191	State of Mind	04:10:08	PM	2	2	FB+	15	8 (53%)	13.26	0.19	FB-	14	1 (7%)	18.18	3.66	TR+	4	0 (0%)	-9.08	-2.21	TR-	3	0 (0%)	22.41	-0.33	36/36	128	referential, EEG1, REF_EEG, SCP	-4.92	4.92	-31.49	31.49
VP0191	State of Mind	04:19:12	PM	2	3	FB+	15	4 (27%)	3.12	0.66	FB-	14	6 (43%)	-24.66	0.33	TR+	4	1 (25%)	11.34	9.83	TR-	3	2 (67%)	-29.44	9.38	36/36	128	referential, EEG1, REF_EEG, SCP	27.78	27.78	40.78	40.78
VP0191	State of Mind	04:29:14	PM	2	4	FB+	15	3 (20%)	1.26	0.9	FB-	14	8 (57%)	-31.05	2.19	TR+	4	2 (50%)	0.53	12.97	TR-	3	1 (33%)	-58.49	18.93	36/36	128	referential, EEG1, REF_EEG, SCP	32.31	32.31	59.02	59.02
VP0191	State of Mind	04:04:31	PM	3	1	FB+	15	8 (53%)	17.17	-0.44	FB-	14	1 (7%)	24.82	0.04	TR+	4	1 (25%)	21.25	3.68	TR-	3	0 (0%)	42.18	0.48	36/36	128	referential, EEG1, REF_EEG, SCP	-7.65	7.65	-20.93	20.93
VP0191	State of Mind	04:13:50	PM	3	2	FB+	15	11 (73%)	45.53	0.76	FB-	15	0 (0%)	56.52	0.87	TR+	4	1 (25%)	-12.11	-3.13	TR-	2	1 (50%)	33.36	28.21	36/36	128	referential, EEG1, REF_EEG, SCP	-10.99	10.99	-45.47	45.47
VP0191	State of Mind	04:22:44	PM	3	3	FB+	15	7 (47%)	26.36	1.28	FB-	14	0 (0%)	31.32	1.15	TR+	4	2 (50%)	35.84	-1.83	TR-	3	1 (33%)	-0.14	-2.76	36/36	128	referential, EEG1, REF_EEG, SCP	-4.96	4.96	35.98	35.98
VP0191	State of Mind	04:31:31	PM	3	4	FB+	15	6 (40%)	12.18	1.45	FB-	14	3 (21%)	3.1	1.03	TR+	4	2 (50%)	24.23	-1.88	TR-	3	0 (0%)	-7.1	9.08	36/36	128	referential, EEG1, REF_EEG, SCP	9.08	9.08	31.33	31.33
VP0191	State of Mind	03:42:35	PM	4	1	FB+	15	8 (53%)	22.4	1.04	FB-	14	0 (0%)	49.93	2.67	TR+	4	3 (75%)	32.17	7.99	TR-	3	0 (0%)	29.52	3.97	36/36	128	referential, EEG1, REF_EEG, SCP	-27.53	27.53	2.65	2.65
VP0191	State of Mind	03:52:15	PM	4	2	FB+	15	5 (33%)	-2.64	1.83	FB-	14	5 (36%)	-15.33	2.64	TR+	4	1 (25%)	-0.19	1.88	TR-	3	1 (33%)	48.09	4.42	36/36	128	referential, EEG1, REF_EEG, SCP	12.69	12.69	-48.28	48.28
VP0191	State of Mind	04:02:06	PM	4	3	FB+	15	4 (27%)	16.07	1.68	FB-	14	4 (29%)	3.33	1.22	TR+	4	2 (50%)	29.21	11.04	TR-	3	0 (0%)	-2.99	4.16	36/36	128	referential, EEG1, REF_EEG, SCP	12.74	12.74	32.2	32.2
VP0191	State of Mind	04:13:03	PM	4	4	FB+	15	7 (47%)	18.5	1.95	FB-	14	2 (14%)	10.42	2.29	TR+	4	1 (25%)	-3.61	11.66	TR-	3	1 (33%)	46.3	-2.52	36/36	128	referential, EEG1, REF_EEG, SCP	8.08	8.08	-49.91	49.91
VP0191	State of Mind	01:28:20	PM	5	1	FB+	15	4 (27%)	8	0.51	FB-	14	3 (21%)	15.3	2.45	TR+	4	1 (25%)	15.84	8.59	TR-	3	0 (0%)	50.54	21	36/36	128	referential, EEG1, REF_EEG, SCP	-7.3	7.3	-34.7	34.7
VP0191	State of Mind	01:36:34	PM	5	2	FB+	15	2(13%)	1.83	1.65	FB-	15	5 (33%)	-22.2	-0.2	TR+	3	0 (0%)	-3.97	7.71	TR-	3	0 (0%)	44.97	42.89	36/36	128	referential, EEG1, REF_EEG, SCP	24.03	24.03	-48.94	48.94
VP0191	State of Mind	01:46:00	PM	5	3	FB+	15	2(13%)	-9.69	0.65	FB-	14	4 (29%)	-10.53	0.98	TR+	4	0 (0%)	-5.51	6.34	TR-	3	2 (67%)	-56.86	-3.58	36/36	128	referential, EEG1, REF_EEG, SCP	0.84	0.84	51.35	51.35
VP0191	State of Mind	01:54:09	PM	5	4	FB+	15	2(13%)	5.1	-2.28	FB-	14	5 (36%)	-16.45	1.36	TR+	4	1 (25%)	-3.75	-2.04	TR-	3	0 (0%)	32.9	9.57	36/36	128	referential, EEG1, REF_EEG, SCP	21.55	21.55	-36.65	36.65
VP0191	State of Mind	03:54:04	PM	6	1	FB+	15	7 (47%)	22.63	2.71	FB-	14	4 (29%)	-5.41	2.73	TR+	4	2 (50%)	34.14	-0.18	TR-	3	0 (0%)	16.41	8.2	36/36	128	referential, EEG1, REF_EEG, SCP	28.04	28.04	17.73	17.73
VP0191	State of Mind	04:04:41	PM	6	2	FB+	11	9 (82%)	40.4	-0.44	FB-	11	4 (36%)	-8.99	-1.08	TR+	7	3 (43%)	1.9	-3.78	TR-	7	0 (0%)	0.98	4.05	36/36	128	referential, EEG1, REF_EEG, SCP	49.39	49.39	0.92	0.92
VP0191	State of Mind	04:16:31	PM	6	3	FB+	11	1 (9%)	-9.06	-0.21	FB-	11	3 (27%)	30.71	-0.12	TR+	7	5 (71%)	30	0.86	TR-	7	2 (29%)	42.77	1.72	36/36	128	referential, EEG1, REF_EEG, SCP	-39.77	39.77	-12.77	12.77
VP0191	State of Mind	04:35:43	PM	6	4	FB+	11	2(18%)	-7.54	0.4	FB-	11	5 (45%)	-22.87	-0.14	TR+	7	3 (43%)	12.1	1.06	TR-	7	3 (43%)	-13.02	0.53	36/36	128	referential, EEG1, REF_EEG, SCP	15.33	15.33	25.12	25.12
VP0191	State of Mind	04:01:10	PM	7	1	FB+	11	2(18%)	-22.01	-0.21	FB-	11	6 (55%)	-42	0.79	TR+	7	2 (29%)	-5.42	4.06	TR-	7	3 (43%)	-33.95	2.68	36/36	128	referential, EEG1, REF_EEG, SCP	19.99	19.99	28.53	28.53
VP0191	State of Mind	04:10:16	PM	7	2	FB+	11	2(18%)	-6.75	0.78	FB-	11	2 (18%)	0.37	-0.23	TR+	7	1 (14%)	-19.21	2.21	TR-	7	3 (43%)	-12.18	13.3	36/36	128	referential, EEG1, REF_EEG, SCP	-7.12	7.12	-7.03	7.03
VP0191	State of Mind	04:20:16	PM	7	3	FB+	11	3 (27%)	10.2	-1	FB-	11	4 (36%)	6.33	0.71	TR+	7	3 (43%)	21.1	1.66	TR-	7	3 (43%)	-37.19	2.45	36/36	128	referential, EEG1, REF_EEG, SCP	3.87	3.87	58.29	58.29
VP0191	State of Mind	04:29:45	PM	7	4	FB+	11	2(18%)	-12.62	0.21	FB-	11	1 (9%)	-7.26	2.11	TR+	7	1 (14%)	-7.52	1.38	TR-	7	0 (0%)	9.76	1.88	36/36	128	referential, EEG1, REF_EEG, SCP	-5.36	5.36	-17.28	17.28
VP0191	State of Mind	04:08:49	PM	8	1	FB+	11	7 (64%)	13.92	2.78	FB-	11	3 (27%)	6.02	3.7	TR+	7	5 (71%)	69.41	7.9	TR-	7	0 (0%)	114.21	7.32	36/36	128	referential, EEG1, REF_EEG, SCP	7.9	7.9	-44.8	44.8
VP0191	State of Mind	04:22:03	PM	8	2	FB+	11	4 (36%)	-4.35	1.45	FB-	11	4 (36%)	-1.55	1.06	TR+	7	2 (29%)	30.67	3.79	TR-	7	1 (14%)	13.38	2.96	36/36	128	referential, EEG1, REF_EEG, SCP	-2.8	2.8	17.29	17.29
VP0191	State of Mind	04:31:28	PM	8	3	FB+	11	3 (27%)	0.45	3.78	FB-	11	4 (36%)	-21.69	0.24	TR+	7	4 (57%)	-5.54	4.38	TR-	7	1 (14%)	-14.61	3.7	36/36	128	referential, EEG1, REF_EEG, SCP	22.14	22.14	9.07	9.07
VP0191	State of Mind	04:41:19	PM	8	4	FB+	11	1 (9%)	1.75	4.86	FB-	11	0 (0%)	8.94	0.9	TR+	7	3 (43%)	10.49	0.85	TR-	7	1 (14%)	3.1	3.74	36/36	128	referential, EEG1, REF_EEG, SCP	-7.19	7.19	7.39	7.39
VP0191	State of Mind	04:03:43	PM	9	1	FB+	11	5 (45%)	-10.75	2.54	FB-	11	2 (18%)	27.6	0.83	TR+	7	3 (43%)	5.22	0.25	TR-	7	0 (0%)	30.79	5.08	36/36	128	referential, EEG1, REF_EEG, SCP	-38.35	38.35	-25.57	25.57
VP0191	State of Mind	04:14:14	PM	9	2	FB+	11	1 (9%)	-22.57	0.98	FB-	11	5 (45%)	-1.23	4.58	TR+	7	1 (14%)	-1.87	0.07	TR-	7	3 (43%)	-32.42	-0.9	36/36	128	referential, EEG1, REF_EEG, SCP	-21.34	21.34	30.55	30.55
VP0191	State of Mind	04:24:10	PM	9	3	FB+	11	0 (0%)	-7.93	0.06	FB-	11	5 (45%)	-1.5	1.28	TR+	7	1 (14%)	-3.04	10.26	TR-	7	3 (43%)	-23.32	-1.59	36/36	128	referential, EEG1, REF_EEG, SCP	-6.43	6.43	20.28	20.28
VP0191	State of Mind	04:37:45	PM	9	4	FB+	11	2(18%)	-10.88	0.97	FB-	11	3 (27%)	0.21	0.92	TR+	7	2 (29%)	-1.05	-0.38	TR-	7	2 (29%)	-15.94	1.67	36/36	128	referential, EEG1, REF_EEG, SCP	-11.09	11.09	14.89	14.89
VP0191	State of Mind	03:05:16	PM	10	1	FB+	11	3 (27%)	4.71	-0.2	FB-	11	1 (9%)	15.06	3.02	TR+	7	1 (14%)	-13.62	0.47	TR-	7	0 (0%)	-4.04	0.47	36/36	128	referential, EEG1, REF_EEG, SCP	-10.35	10.35	-9.58	9.58
VP0191	State of Mind	03:14:19	PM	10	2	FB+	11	7 (64%)	36.12	2.15	FB-	11	1 (9%)	5.87	1.27	TR+	7	1 (14%)	5.77	-1.22	TR-	7	0 (0%)	-5.62	0.04	36/36	128	referential, EEG1, REF_EEG, SCP	30.25	30.25	11.39	11.39
VP0191	State of Mind	03:26:20	PM	10	3	FB+	11	2(18%)	-10.84	2.54	FB-	11	3 (27%)	-8.04	2.14	TR+	7	2 (29%)	-9.81	3.88	TR-	7	2 (29%)	5.86	4.84	36/36	128	referential, EEG1, REF_EEG, SCP	-2.8	2.8	-15.67	15.67
VP0191	State of Mind	03:43:36	PM	10	4	FB+	11	2(18%)	2.34	1.35	FB-	11	2 (18%)	21.08	2.28	TR+	7	2 (29%)	5.01	7.48	TR-	7	3 (43%)	-11.77	1.99	36/36	128	referential, EEG1, REF_EEG, SCP	-18.74	18.74	16.78	16.78
VP0191	State of Mind	03:58:10	PM	11	1	FB+	11	2(18%)	-4.89	0.33	FB-	11	5 (45%)	-24.33	1.1	TR+	7	2 (29%)	-19.58	-0.11	TR-	7	1 (14%)	13.53	2.7	36/36	128	referential, EEG1, REF_EEG, SCP	19.44	19.44	-33.11	33.11
VP0191	State of Mind	04:10:05	PM	11	2	FB+	9	6 (67%)	73.54	-4.48	FB-	9	5 (56%)	-32.34	1.51	TR+	9	2 (22%)	5.14	-4.81	TR-	9	4 (44%)	-3.62	-5.44	36/36	128	referential, EEG1, REF_EEG, SCP	105.88	105.88	8.76	8.76
VP0191	State of Mind	04:20:47	PM	11	3	FB+	9	4 (44%)	10.41	-0.59	FB-	9	3 (33%)	-16.24	-2.96	TR+	9	2 (22%)	-12.17	-0.12	TR-	9	2 (22%)	24.23	0.71	36/36	128	referential, EEG1, REF_EEG, SCP	26.65	26.65	-36.4	36.4
VP0191	State of Mind	04:30:37	PM	11	4	FB+	9	3 (33%)	2.16	-3.02	FB-	9	3 (33%)	-45.27	-2.3	TR+	9	3 (33%)	12.73	0.85	TR-	9	3 (33%)	0.38	2.56	36/36	128	referential, EEG1, REF_EEG, SCP	47.43	47.43	12.35	12.35
VP0191	State of Mind	04:07:00	PM	12	1	FB+	9	0 (0%)	-9.82	-1.86	FB-	9	3 (33%)	-22.62	-2.41	TR+	9	2 (22%)	-9.72	6	TR-	9	3 (33%)	2.55	-0.63	36/36	128	referential, EEG1, REF_EEG, SCP	12.8	12.8	-12.27	12.27
VP0191	State of Mind	04:22:14	PM	12	2	FB+	9	1 (11%)	-23.34	2.25	FB-	9	1 (11%)	-2.46	3.44	TR+	9	2 (22%)	-17.17	4.6	TR-	9	3 (33%)	-30.01	4.71	36/36	128	referential, EEG1, REF_EEG, SCP	-20.88	20.88	12.84	12.84
VP0191	State of Mind	04:32:40	PM	12	3	FB+	9	3 (33%)	19.51	1.6	FB-	9	5 (56%)	-35.52	1.43	TR+	9	1 (11%)	-29.27	0.54	TR-	9	2 (22%)	-1.61	0.77	36/36	128	referential, EEG1, REF_EEG, SCP	55.03	55.03	-27.66	27.66
VP0191	State of Mind	04:43:14	PM	12	4	FB+	9	0 (0%)	-22.34	0.6	FB-	9	5 (56%)	-22.46	9.67	TR+	9	0 (0%)	-27.27	2.09	TR-	9	4 (44%)	-16.42	0.13	36/36	128	referential, EEG1, REF_EEG, SCP	0.12	0.12	-10.85	10.85
VP0191	State of Mind	04:02:28	PM	13	1	FB+		2 (22%)	-4.83	-0.1	FB-		0 (0%)	-4.25	0.65	TR+		6 (67%)	63.32	0.89	TR-		2 (22%)	-3.73	0.79	36/36	128	referential, EEG1, REF_EEG, SOP	-0.58	0.58	67.05	67.05
VP0191	State of Mind	04:17:16	PM	14	1	FB+	9	2 (22%)	-13.75	1.75	FB-	9	1 (11%)	-39.52	3.6	TR+	9	1 (11%)	-9.59	-0.61	TR-	9	3 (33%)	-41.02	4.55	36/36	128	referential, EEG1, REF_EEG, SCP	25.77	25.77	31.43	31.43
VP0191	State of Mind	04:28:36	PM	14	2	FB+	9	0 (0%)	-45.57	1.77	FB-	9	4 (44%)	-21.72	1.73	TR+	9	3 (33%)	0.35	7.17	TR-	9	1 (11%)	-8.91	5.13	36/36	128	referential, EEG1, REF_EEG, SCP	-23.85	23.85	9.26	9.26
VP0191	State of Mind	04:43:57	PM	14	3	FB+	9	3 (33%)	-17.45	3.75	FB-	9	7 (78%)	-43.49	2.93	TR+	9	0 (0%)	-27.11	-0.65	TR-	9	7 (78%)	-64.85	4.73	36/36	128	referential, EEG1, REF_EEG, SCP	26.04	26.04	37.74	37.74
VP0191	State of Mind	04:56:12	PM	14	4	FB+	9	4 (44%)	16.91	2.28	FB-	9	7 (78%)	-30.16	7.92	TR+	9	2 (22%)	3.92	2.12	TR-	9	7 (78%)	-82.96	5.78	36/36	128	referential, EEG1, REF_EEG, SCP	47.07	47.07	86.88	86.88
VP0191	State of Mind	03:16:56	PM	15	1	FB+	9	3 (33%)	-11.66	5.56	FB-	9	4 (44%)	0.64	0.53	TR+	9	6 (67%)	54.94	7.13	TR-	9	2 (22%)	-11.05	1.75	36/36	128	referential, EEG1, REF_EEG, SCP	-12.3	12.3	65.99	65.99
VP0191	State of Mind	03:26:29	PM	15	2	FB+	9	3 (33%)	11.79	1.64	FB-	9	2 (22%)	32.38	-5.07	TR+	9	0 (0%)	-0.29	2.52	TR-	9	3 (33%)	-31.52	1.47	36/36	128	referential, EEG1, REF_EEG, SCP	-20.59	20.59	31.23	31.23
VP0191	State of Mind	03:35:40	PM	15	3	FB+	9	3 (33%)	36.36	3.54	FB-	9	2 (22%)	20.71	4.98	TR+	9	3 (33%)	47.98	9.74	TR-	9	5 (56%)	-11.76	2.74	36/36	128	referential, EEG1, REF_EEG, SCP	15.65	15.65	59.74	59.74
VP0191	State of Mind	03:45:12	PM	15	4	FB+	9	2 (22%)	-21.23	-0.96	FB-	9	4 (44%)	-47.14	3.84	TR+	9	4 (44%)	25.47	-0.32	TR-	9	3 (33%)	-22.71	-0.11	36/36	128	referential, EEG1, REF_EEG, SCP	25.91	25.91	48.18	48.18
VP0191	State of Mind	04:24:48	PM	16	1	FB+	9	4 (44%)	26.84	3.2	FB-	9	4 (44%)	-2.76	9.26	TR+	9	4 (44%)	19.77	1.03	TR-	9	3 (33%)	8.82	6.59	36/36	128	referential, EEG1, REF_EEG, SCP	29.6	29.6	10.95	10.95
VP0191	State of Mind	04:34:52	PM	16	2	FB+	9	3 (33%)	9.7	6.14	FB-	9	1 (11%)	0.75	-0.1	TR+	9	1 (11%)	-3.76	2.44	TR-	9	5 (56%)	-42.55	7.37	36/36	128	referential, EEG1, REF_EEG, SCP	8.95	8.95	38.79	38.79
VP0191	State of Mind	04:44:13	PM	16	3	FB+	9	2 (22%)	-7.52	-2.45	FB-	9	1 (11%)	9.89	3.23	TR+	9	2 (22%)	-1.29	-0.94	TR-	9	2 (22%)	5.22	3.78	36/36	128	referential, EEG1, REF_EEG, SCP	-17.41	17.41	-6.51	6.51
VP0191	State of Mind	04:53:16	PM	16	4	FB+	9	4 (44%)	29.89	2.38	FB-	9	4 (44%)	-26.76	5.26	TR+	9	2 (22%)	38.84	4.35	TR-	9	2 (22%)	14.44	6.46	36/36	128	referential, EEG1, REF_EEG, SCP	56.65	56.65	24.4	24.4
VP0191	State of Mind	04:16:08	PM	17	1	FB+	9	4 (44%)	48.53	8.95	FB-	9	2 (22%)	6.4	5.01	TR+	9	6 (67%)	54.29	6.39	TR-	9	2 (22%)	29.87	1.88	36/36	128	referential, EEG1, REF_EEG, SCP	42.13	42.13	24.42	24.42
VP0191	State of Mind	04:27:59	PM	17	2	FB+	9	2 (22%)	-19.72	3.74	FB-	9	4 (44%)	-25.91	2.9	TR+	9	1 (11%)	7.92	1.05	TR-	9	1 (11%)	9.78	1.25	36/36	128	referential, EEG1, REF_EEG, SCP	6.19	6.19	-1.86	1.86
VP0191	State of Mind	04:36:33	PM	17	3	FB+	9	2 (22%)	23.91	2.1	FB-	9	1 (11%)	-14.14	0.71	TR+	9	3 (33%)	-1.56	1.81	TR-	9	0 (0%)	20.55	2.1	36/36	128	referential, EEG1, REF_EEG, SCP	38.05	38.05	-22.11	22.11
VP0191	State of Mind	04:44:48	PM	17	4	FB+	9	2 (22%)	-8.4	3.76	FB-	9	3 (33%)	-4.61	6.59	TR+	9	4 (44%)	40.36	1.67	TR-	9	2 (22%)	21.21	9.89	36/36	128	referential, EEG1, REF_EEG, SCP	-3.79	3.79	19.15	19.15
VP0191	State of Mind	04:15:26	PM	18	1	FB+	9	3 (33%)	0.7	1.85	FB-	9	2 (22%)	4.46	4.03	TR+	9	4 (44%)	10.46	2.49	TR-	9	1 (11%)	36.96	-0.26	36/36	128	referential, EEG1, REF_EEG, SCP	-3.76	3.76	-26.5	26.5
VP0191	State of Mind	04:25:06	PM	18	2	FB+	9	1 (11%)	-24.68	3.82	FB-	9	2 (22%)	-18.41	1.78	TR+	9	4 (44%)	15.22	3.94	TR-	9	4 (44%)	15.11	3.43	36/36	128	referential, EEG1, REF_EEG, SCP	-6.27	6.27	0.11	0.11
VP0191	State of Mind	04:34:34	PM	18	3	FB+	9	1 (11%)	-29.9	6.91	FB-	9	1 (11%)	17.26	1.48	TR+	9	4 (44%)	12.49	5.39	TR-	9	2 (22%)	-28.23	8.17	36/36	128	referential, EEG1, REF_EEG, SCP	-47.16	47.16	40.72	40.72
VP0191	State of Mind	04:48:12	PM	18	4	FB+	9	4 (44%)	-0.91	6.16	FB-	9	4 (44%)	-30.6	-4.24	TR+	9	2 (22%)	-5.76	2.34	TR-	9	1 (11%)	4.77	3.17	36/36	128	referential, EEG1, REF_EEG, SCP	29.69	29.69	-10.53	10.53
VP0191	State of Mind	04:08:28	PM	19	1	FB+	9	8 (89%)	52.19	7.93	FB-	9	2 (22%)	22.24	7.21	TR+	9	5 (56%)	52.92	8.57	TR-	9	1 (11%)	43.51	4.53	36/36	128	referential, EEG1, REF_EEG, SCP	29.95	29.95	9.41	9.41
VP0191	State of Mind	04:17:47	PM	19	2	FB+	9	0 (0%)	-28.01	3.55	FB-	9	2 (22%)	1.78	4.06	TR+	9	4 (44%)	-6.51	11.05	TR-	9	2 (22%)	20.05	4.86	36/36	128	referential, EEG1, REF_EEG, SCP	-29.79	29.79	-26.56	26.56
VP0191	State of Mind	04:28:01	PM	19	3	FB+	9	0 (0%)	-95.83	3.14	FB-	9	7 (78%)	-49.28	-2.07	TR+	9	4 (44%)	26.65	4.66	TR-	9	5 (56%)	-52.22	0.66	36/36	128	referential, EEG1, REF_EEG, SCP	-46.55	46.55	78.87	78.87
VP0191	State of Mind	04:38:40	PM	19	4	FB+	9	0 (0%)	-48.6	6.05	FB-	9	3 (33%)	2.23	1.93	TR+	9	2 (22%)	-2.76	2.64	TR-	9	2 (22%)	-5.48	0.31	36/36	128	referential, EEG1, REF_EEG, SCP	-50.83	50.83	2.72	2.72
VP0191	State of Mind	03:12:12	PM	20	1	FB+	9	1 (11%)	-21.44	0.6	FB-	9	1 (11%)	8.19	-0.54	TR+	9	4 (44%)	-17.32	6.29	TR-	9	2 (22%)	5.31	-0.04	36/36	128	referential, EEG1, REF_EEG, SCP	-29.63	29.63	-22.63	22.63
VP0191	State of Mind	03:21:39	PM	20	2	FB+	9	3 (33%)	-0.14	0	FB-	9	4 (44%)	-18.01	-0.58	TR+	9	2 (22%)	-28.74	8.11	TR-	9	3 (33%)	-32.93	-1.77	36/36	128	referential, EEG1, REF_EEG, SCP	17.87	17.87	4.19	4.19
VP0191	State of Mind	03:31:24	PM	20	3	FB+	9	3 (33%)	22.35	ZZO k	FB-	9	2 (22%)	-0.47	0.57	TR+	9	0 (0%)	-61.04	3.89	TR-	9	3 (33%)	6.55	1.01	36/36	128	referential, EEG1, REF_EEG, SCP	22.82	22.82	-67.59	67.59
VP0191	State of Mind	03:41:00	PM	20	4	FB+	9	0 (0%)	-59.15	3.36	FB-	9	3 (33%)	-24.52	-0.62	TR+	9	1 (11%)	-55.47	-0.53	TR-	9	3 (33%)	18.34	0.44	36/36	128	referential, EEG1, REF_EEG, SCP	-34.63	34.63	-73.81	73.81
VP0191	State of Mind	04:35:49	PM	21	1	FB+	9	7 (78%)	40.05	4.25	FB-	9	4 (44%)	17.81	3.82	TR+	9	5 (56%)	25.95	7.48	TR-	9	1 (11%)	5.62	1.37	36/36	128	referential, EEG1, REF_EEG, SCP	22.24	22.24	20.33	20.33
VP0191	State of Mind	04:44:02	PM	21	2	FB+	9	3 (33%)	2.03	0.66	FB-	9	2 (22%)	6.04	0.57	TR+	9	1 (11%)	-14.37	3.03	TR-	9	1 (11%)	27.06	1.3	36/36	128	referential, EEG1, REF_EEG, SCP	-4.01	4.01	-41.43	41.43
VP0191	State of Mind	04:51:56	PM	21	3	FB+	9	2 (22%)	-9.44	4.19	FB-	9	1 (11%)	26.82	4.65	TR+	9	1 (11%)	-30.69	0.17	TR-	9	2 (22%)	-5.76	6.81	36/36	128	referential, EEG1, REF_EEG, SCP	-36.26	36.26	-24.93	24.93
VP0191	State of Mind	04:59:41	PM	21	4	FB+	9	2 (22%)	-14.32	2.44	FB-	9	4 (44%)	-38.2	3.3	TR+	9	2 (22%)	14.63	0.93	TR-	9	1 (11%)	5.29	2.27	36/36	128	referential, EEG1, REF_EEG, SCP	23.88	23.88	9.34	9.34
VP0191	State of Mind	04:07:46	PM	22	1	FB+	9	0 (0%)	-33.81	-0.1	FB-	9	3 (33%)	-19.52	3.53	TR+	9	0 (0%)	-52.52	-0.7	TR-	9	3 (33%)	-27.26	2.83	36/36	128	referential, EEG1, REF_EEG, SCP	-14.29	14.29	-25.26	25.26
VP0191	State of Mind	04:17:33	PM	22	2	FB+	9	0 (0%)	-25.16	1.29	FB-	9	3 (33%)	-17.47	1.96	TR+	9	1 (11%)	-13.52	-0.61	TR-	9	1 (11%)	-4.83	0.88	36/36	128	referential, EEG1, REF_EEG, SCP	-7.69	7.69	-8.69	8.69
VP0191	State of Mind	04:26:52	PM	22	3	FB+	9	4 (44%)	0.59	4.38	FB-	9	3 (33%)	2.67	0.39	TR+	9	1 (11%)	-35.93	1.62	TR-	9	2 (22%)	20.36	0.47	36/36	128	referential, EEG1, REF_EEG, SCP	-2.08	2.08	-56.29	56.29
VP0191	State of Mind	04:36:25	PM	22	4	FB+	9	1 (11%)	-7.92	-0.25	FB-	9	3 (33%)	3.42	3.77	TR+	9	3 (33%)	25.57	2.8	TR-	9	3 (33%)	-3.94	2	36/36	128	referential, EEG1, REF_EEG, SCP	-11.34	11.34	29.51	29.51
VP0191	State of Mind	08:55:03	AM	23	1	FB+	9	2 (22%)	1.93	1.21	FB-	9	7 (78%)	12.9	1.94	TR+	9	0 (0%)	-39.25	-0.58	TR-	9	1 (11%)	-6.79	0.76	36/36	128	referential, EEG1, REF_EEG, SCP	-10.97	10.97	-32.46	32.46
VP0191	State of Mind	09:05:49	AM	23	2	FB+	9	2 (22%)	-4.68	-0.07	FB-	9	6 (67%)	-76.92	9.21	TR+	9	3 (33%)	-18.77	5.01	TR-	9	3 (33%)	10.87	0.94	36/36	128	referential, EEG1, REF_EEG, SCP	72.24	72.24	-29.64	29.64
VP0191	State of Mind	09:16:53	AM	23	3	FB+	9	4 (44%)	16.15	0.76	FB-	9	3 (33%)	-20.55	3.3	TR+	9	4 (44%)	49.65	-0.3	TR-	9	2 (22%)	16.64	-3.69	36/36	128	referential, EEG1, REF_EEG, SCP	36.7	36.7	33.01	33.01
VP0191	State of Mind	09:29:47	AM	23	4	FB+	9	4 (44%)	8.05	0.83	FB-	9	4 (44%)	-31.91	1.29	TR+	9	4 (44%)	23.93	4.27	TR-	9	3 (33%)	7.86	4.81	36/36	128	referential, EEG1, REF_EEG, SCP	39.96	39.96	16.07	16.07
VP0191	State of Mind	04:17:29	PM	24	1	FB+	9	4 (44%)	27.45	1.53	FB-	9	1 (11%)	14.02	1.28	TR+	9	1 (11%)	-40.11	5.82	TR-	9	1 (11%)	33.86	1.7	36/36	128	referential, EEG1, REF_EEG, SCP	13.43	13.43	-73.97	73.97
VP0191	State of Mind	04:31:33	PM	24	2	FB+	9	2 (22%)	-8.09	3.47	FB-	9	1 (11%)	3.84	2.82	TR+	9	2 (22%)	11.61	5.87	TR-	9	2 (22%)	-5.92	1.67	36/36	128	referential, EEG1, REF_EEG, SCP	-11.93	11.93	17.53	17.53
VP0191	State of Mind	04:41:09	PM	24	3	FB+	9	0 (0%)	-6.72	0.77	FB-	9	1 (11%)	4.73	2.62	TR+	9	1 (11%)	-2.1	2	TR-	9	0 (0%)	1.34	0.68	36/36	128	referential, EEG1, REF_EEG, SCP	-11.45	11.45	-3.44	3.44
VP0191	State of Mind	04:49:22	PM	24	4	FB+	9	2 (22%)	-3.45	0.69	FB-	9	5 (56%)	-22.2	2.09	TR+	9	2 (22%)	6.09	2.73	TR-	9	2 (22%)	1.88	2.73	36/36	128	referential, EEG1, REF_EEG, SCP	18.75	18.75	4.21	4.21
VP0191	State of Mind	03:04:11	PM	25	1	FB+	9	0 (0%)	-63.86	-0.38	FB-	9	7 (78%)	-51.35	-3.59	TR+	9	2 (22%)	-48.55	-3.59	TR-	9	6 (67%)	-42.54	1.05	36/36	128	referential, EEG1, REF_EEG, SCP	-12.51	12.51	-6.01	6.01
VP0191	State of Mind	03:15:04	PM	25	2	FB+	9	0 (0%)	-21.67	1.22	FB-	9	3 (33%)	-9.33	0.61	TR+	9	3 (33%)	19.73	2.19	TR-	9	1 (11%)	-11.57	0.84	36/36	128	referential, EEG1, REF_EEG, SCP	-12.34	12.34	31.3	31.3
VP0191	State of Mind	03:24:01	PM	25	3	FB+	9	4 (44%)	-8.1	-3.61	FB-	9	3 (33%)	6.09	-2.06	TR+	9	3 (33%)	21.2	0.34	TR-	9	4 (44%)	-0.81	3.34	36/36	128	referential, EEG1, REF_EEG, SCP	-14.19	14.19	22.01	22.01
VP0191	State of Mind	03:33:57	PM	25	4	FB+	9	2 (22%)	22.07	0.72	FB-	9	8 (89%)	-81.58	-2.02	TR+	9	2 (22%)	-31.03	-0.85	TR-	9	8 (89%)	-90.96	-3.75	36/36	128	referential, EEG1, REF_EEG, SCP	103.65	103.65	59.93	59.93
VP0205	M/C	02:22:58	PM	1	1	FB+	40	10(25%)	1.46	0.67	FB-	40	10(25%)	-3.77	0.26	TR+			0	0	TR-			0	0	80/80	128	referential, EEG1, REF_EEG, SCP	5.23	5.23	0	0
VP0205	M/C	02:44:12	PM	1	2	FB+	15	3 (20%)	-6.12	1.23	FB-	14	5 (36%)	-11.65	0.49	TR+	4	1 (25%)	-19.69	6.64	TR-	3	2 (67%)	-19.51	5.8	36/36	128	referential, EEG1, REF_EEG, SCP	5.53	5.53	-0.18	0.18
VP0205	M/C	02:53:01	PM	1	3	FB+	15	5 (33%)	-0.68	1.53	FB-	14	8 (57%)	-11.13	1.59	TR+	4	1 (25%)	40.36	-2.52	TR-	3	1 (33%)	-15.47	16.78	36/36	128	referential, EEG1, REF_EEG, SCP	10.45	10.45	55.83	55.83
VP0205	M/C	02:23:29	PM	2	1	FB+	15	5 (33%)	6.19	1.74	FB-	14	4 (29%)	20.1	3.01	TR+	4	1 (25%)	-3.48	6.53	TR-	3	1 (33%)	-35.88	21.33	36/36	128	referential, EEG1, REF_EEG, SCP	-13.91	13.91	32.4	32.4
VP0205	M/C	02:33:12	PM	2	2	FB+	15	3 (20%)	-6.54	2.34	FB-	14	6 (43%)	-18.4	3.44	TR+	4	1 (25%)	-1.05	0.66	TR-	3	0 (0%)	-1.34	5.44	36/36	128	referential, EEG1, REF_EEG, SCP	11.86	11.86	0.29	0.29
VP0205	M/C	02:42:32	PM	2	3	FB+	15	3 (20%)	7.47	2.66	FB-	14	4 (29%)	0.91	0.78	TR+	4	0 (0%)	-17.66	-0.55	TR-	3	1 (33%)	-72.65	7.43	36/36	128	referential, EEG1, REF_EEG, SCP	6.56	6.56	54.99	54.99
VP0205	M/C	02:52:17	PM	2	4	FB+	15	10(67%)	37.78	0.91	FB-	14	7 (50%)	-30.14	2.29	TR+	4	1 (25%)	29.23	16.65	TR-	3	1 (33%)	-44.25	16.51	36/36	128	referential, EEG1, REF_EEG, SCP	67.92	67.92	73.48	73.48
VP0205	M/C	02:23:52	PM	3	1	FB+	15	12(80%)	60.32	1.64	FB-	14	5 (36%)	-10.48	3.53	TR+	4	2 (50%)	31.37	3.11	TR-	3	2 (67%)	9.88	10.64	36/36	128	referential, EEG1, REF_EEG, SCP	70.8	70.8	21.49	21.49
VP0205	M/C	02:36:39	PM	3	2	FB+	15	15(100%)	78.59	0.58	FB-	14	3 (21%)	-0.93	1.06	TR+	4	4(100%)	70	-0.96	TR-	3	1 (33%)	-6.2	0.16	36/36	128	referential, EEG1, REF_EEG, SCP	79.52	79.52	76.2	76.2
VP0205	M/C	02:46:39	PM	3	3	FB+	15	14(93%)	108.08	3	FB-	14	7 (50%)	-10.43	0.55	TR+	4	4(100%)	115.03	3.17	TR-	3	1 (33%)	17.39	17.52	36/36	128	referential, EEG1, REF_EEG, SCP	118.51	118.51	97.64	97.64
VP0205	M/C	02:59:24	PM	3	4	FB+	15	15(100%)	96.77	0.9	FB-	14	8 (57%)	-11.38	2.8	TR+	4	4(100%)	115.23	12.52	TR-	3	2 (67%)	-43.32	7.23	36/36	128	referential, EEG1, REF_EEG, SCP	108.15	108.15	158.55	158.55
VP0205	M/C	02:30:47	PM	4	1	FB+	15	11 (73%)	40.46	2.47	FB-	14	11 (79%)	-64.2	1.98	TR+	4	4(100%)	85.78	4.42	TR-	3	2 (67%)	-56.8	7.37	36/36	128	referential, EEG1, REF_EEG, SCP	104.66	104.66	142.58	142.58
VP0205	M/C	02:42:12	PM	4	2	FB+	15	13(87%)	105.72	-0.43	FB-	14	4 (29%)	1.69	1.16	TR+	4	1 (25%)	64.6	-19.57	TR-	3	2 (67%)	-43.07	5	36/36	128	referential, EEG1, REF_EEG, SCP	104.03	104.03	107.67	107.67
VP0205	M/C	02:53:40	PM	4	3	FB+	15	14(93%)	86.34	2.14	FB-	14	8 (57%)	-38.29	1.64	TR+	4	4(100%)	132.87	4.21	TR-	3	1 (33%)	18.86	14.05	36/36	128	referential, EEG1, REF_EEG, SCP	124.63	124.63	114.01	114.01
VP0205	M/C	02:36:37	PM	5	1	FB+	15	11 (73%)	48.99	1.56	FB-	14	10(71%)	-56.29	3.16	TR+	4	4(100%)	57.32	11.31	TR-	3	3(100%)	-90.97	-4.78	36/36	128	referential, EEG1, REF_EEG, SCP	105.28	105.28	148.29	148.29
VP0205	M/C	02:48:04	PM	5	2	FB+	15	15(100%)	103.42	0.64	FB-	14	11 (79%)	-42.32	1.05	TR+	4	4(100%)	93.99	4.12	TR-	3	1 (33%)	-24.11	14.25	36/36	128	referential, EEG1, REF_EEG, SCP	145.74	145.74	118.1	118.1
VP0205	M/C	02:24:21	PM	6	1	FB+	18	17(94%)	82.13	0.27	FB-	18	8 (44%)	-10.81	2.63	TR+			0	0	TR-			0	0	36/36	128	referential, EEG1, REF_EEG, SCP	92.94	92.94	0	0
VP0205	M/C	02:36:20	PM	6	2	FB+	11	10(91%)	96.98	-0.41	FB-	11	3 (27%)	30.92	-0.65	TR+	7	6 (86%)	141.21	-3.31	TR-	7	2 (29%)	-6.19	1.93	36/36	128	referential, EEG1, REF_EEG, SCP	66.06	66.06	147.4	147.4
VP0205	M/C	02:46:50	PM	6	3	FB+	11	10(91%)	95.16	1.97	FB-	11	3 (27%)	-9.77	3.23	TR+	7	6 (86%)	87.04	1.41	TR-	7	3 (43%)	-32.74	0.13	36/36	128	referential, EEG1, REF_EEG, SCP	104.93	104.93	119.78	119.78
VP0205	M/C	02:55:53	PM	6	4	FB+	11	11 (100%)	88.25	-8.63	FB-	11	2 (18%)	0.22	1.39	TR+	7	7(100%)	102.95	1.31	TR-	7	3 (43%)	-15.45	0.97	36/36	128	referential, EEG1, REF_EEG, SCP	88.03	88.03	118.4	118.4
VP0205	M/C	02:23:29	PM	7	1	FB+	11	9 (82%)	68.61	-0.29	FB-	11	4 (36%)	1.15	4.47	TR+	7	5(71%)	62.64	4.53	TR-	7	2 (29%)	-43.55	4.04	36/36	128	referential, EEG1, REF_EEG, SCP	67.46	67.46	106.19	106.19
VP0205	M/C	02:36:01	PM	7	2	FB+	11	11 (100%)	122.41	2.55	FB-	11	2 (18%)	0.28	2.37	TR+	7	5(71%)	98.29	3.46	TR-	7	4 (57%)	-33.5	7.82	36/36	128	referential, EEG1, REF_EEG, SCP	122.13	122.13	131.79	131.79
VP0205	M/C	02:47:25	PM	7	3	FB+	11	11 (100%)	83.5	1.44	FB-	11	6 (55%)	-28.02	2.12	TR+	7	6 (86%)	97.25	6.98	TR-	7	2 (29%)	-7.97	3.29	36/36	128	referential, EEG1, REF_EEG, SCP	111.52	111.52	105.22	105.22
VP0205	M/C	02:58:12	PM	7	4	FB+	11	11 (100%)	77.07	2.65	FB-	11	8 (73%)	-52.48	2.15	TR+	7	3 (43%)	35.52	7.49	TR-	7	4 (57%)	-63.57	1.87	36/36	128	referential, EEG1, REF_EEG, SCP	129.55	129.55	99.09	99.09
VP0205	M/C	02:33:11	PM	8	1	FB+	11	11 (100%)	78.79	1.12	FB-	11	10(91%)	-51.57	1.79	TR+	7	7(100%)	68.54	1.15	TR-	7	6 (86%)	-36.02	2.5	36/36	128	referential, EEG1, REF_EEG, SCP	130.36	130.36	104.56	104.56
VP0205	M/C	02:43:53	PM	8	2	FB+	11	11 (100%)	67.12	1.18	FB-	11	7 (64%)	-24.37	2.2	TR+	7	7(100%)	83.9	0.8	TR-	7	5(71%)	-43.5	1.38	36/36	128	referential, EEG1, REF_EEG, SCP	91.49	91.49	127.4	127.4
VP0205	M/C	02:53:37	PM	8	3	FB+	11	11 (100%)	77.58	1.12	FB-	11	7 (64%)	-32.2	0.65	TR+	7	7(100%)	100.07	3.88	TR-	7	6 (86%)	-34.18	1.21	36/36	128	referential, EEG1, REF_EEG, SCP	109.78	109.78	134.25	134.25
VP0205	M/C	03:03:18	PM	8	4	FB+	11	11 (100%)	85.57	1.04	FB-	11	7 (64%)	-40.79	1.57	TR+	7	7(100%)	113.03	2.16	TR-	7	6 (86%)	-46.85	1.23	36/36	128	referential, EEG1, REF_EEG, SCP	126.36	126.36	159.88	159.88
VP0205	M/C	02:30:13	PM	9	1	FB+	11	11 (100%)	67.84	1.21	FB-	11	8 (73%)	-68.67	0.53	TR+	7	6 (86%)	91.6	2.52	TR-	7	3 (43%)	-48.97	-0.86	36/36	128	referential, EEG1, REF_EEG, SCP	136.51	136.51	140.57	140.57
VP0205	M/C	02:39:41	PM	9	2	FB+	11	11 (100%)	111.9	-0.68	FB-	11	9 (82%)	-69.39	1.01	TR+	7	7(100%)	113.42	-2.45	TR-	7	6 (86%)	-56.67	0.24	36/36	128	referential, EEG1, REF_EEG, SCP	181.29	181.29	170.09	170.09
VP0205	M/C	02:49:14	PM	9	3	FB+	11	11 (100%)	78.72	0.6	FB-	11	8 (73%)	-27.82	0.66	TR+	7	7(100%)	116.03	3.24	TR-	7	3 (43%)	-19.4	4.91	36/36	128	referential, EEG1, REF_EEG, SCP	106.54	106.54	135.43	135.43
VP0205	M/C	02:58:35	PM	9	4	FB+	11	10(91%)	90.33	1.3	FB-	11	6 (55%)	-46.6	2.45	TR+	7	7(100%)	132.65	3.91	TR-	7	4 (57%)	-27.61	3.39	36/36	128	referential, EEG1, REF_EEG, SCP	136.93	136.93	160.26	160.26
VP0205	M/C	02:31:04	PM	10	1	FB+	11	11 (100%)	101.82	1.83	FB-	11	5 (45%)	23.05	-12.24	TR+	7	7(100%)	134.06	-15.42	TR-	7	2 (29%)	-12.16	-2.28	36/36	128	referential, EEG1, REF_EEG, SCP	78.77	78.77	146.22	146.22
VP0205	M/C	02:41:49	PM	10	2	FB+	11	10(91%)	60.59	0.03	FB-	11	7 (64%)	-48.83	0.2	TR+	7	7(100%)	60.93	-0.35	TR-	7	5(71%)	-27.1	-2.03	36/36	128	referential, EEG1, REF_EEG, SCP	109.42	109.42	88.03	88.03
VP0205	M/C	02:51:54	PM	10	3	FB+	11	7 (64%)	44.85	-3.35	FB-	11	5 (45%)	13.27	7.62	TR+	7	6 (86%)	52.21	0.25	TR-	7	2 (29%)	-6.37	-3.83	36/36	128	referential, EEG1, REF_EEG, SCP	31.58	31.58	58.58	58.58
VP0205	M/C	02:25:26	PM	11	1	FB+	9	3 (33%)	-14.58	-0.49	FB-	9	9(100%)	-72.73	0.31	TR+	9	0 (0%)	-28.5	1.54	TR-	9	9(100%)	-78.45	3.61	36/36	128	referential, EEG1, REF_EEG, SCP	58.15	58.15	49.95	49.95
VP0205	M/C	02:35:28	PM	11	2	FB+	9	3 (33%)	12.31	4.19	FB-	9	8 (89%)	-39.89	3.38	TR+	9	0 (0%)	-11.61	1.66	TR-	9	7 (78%)	-51.05	3.63	36/36	128	referential, EEG1, REF_EEG, SCP	52.2	52.2	39.44	39.44
VP0205	M/C	02:45:02	PM	11	3	FB+	9	1 (11%)	-2.52	0.58	FB-	9	9(100%)	-52.68	1.09	TR+	9	5 (56%)	60.04	-2.65	TR-	9	7 (78%)	-51.03	2.09	36/36	128	referential, EEG1, REF_EEG, SCP	50.16	50.16	111.07	111.07
VP0205	M/C	02:54:21	PM	11	4	FB+	9	7 (78%)	35.4	1.14	FB-	9	8 (89%)	-52.86	1.6	TR+	9	6 (67%)	40.35	0.91	TR-	9	8 (89%)	-67.29	2.36	36/36	128	referential, EEG1, REF_EEG, SCP	88.26	88.26	107.64	107.64
VP0205	M/C	02:21:37	PM	12	1	FB+	9	9 (100%)	87.99	0.72	FB-	9	3 (33%)	9.77	0.79	TR+	9	8 (89%)	87.92	0.61	TR-	9	5 (56%)	-14.84	3.54	36/36	128	referential, EEG1, REF_EEG, SCP	78.22	78.22	102.76	102.76
VP0205	M/C	02:31:25	PM	12	2	FB+	9	9 (100%)	53.51	0.93	FB-	9	7 (78%)	-62.46	2.46	TR+	9	9(100%)	75.48	-0.72	TR-	9	9(100%)	-70.28	2.91	36/36	128	referential, EEG1, REF_EEG, SCP	115.97	115.97	145.76	145.76
VP0205	M/C	02:41:22	PM	12	3	FB+	9	7 (78%)	48.59	1.7	FB-	9	8 (89%)	-63.31	1.72	TR+	9	7 (78%)	35.33	1.31	TR-	9	8 (89%)	-83.37	2.53	36/36	128	referential, EEG1, REF_EEG, SCP	111.9	111.9	118.7	118.7
VP0205	M/C	02:50:59	PM	12	4	FB+	9	4 (44%)	32.32	3.58	FB-	9	9(100%)	-57.77	3.5	TR+	9	4 (44%)	17.17	0.34	TR-	9	9(100%)	-76.32	3.35	36/36	128	referential, EEG1, REF_EEG, SCP	90.09	90.09	93.49	93.49
VP0205	M/C	02:21:13	PM	13	1	FB+	9	9 (100%)	98.6	2.33	FB-	9	3 (33%)	-24.18	1.27	TR+	9	7 (78%)	72.37	0.21	TR-	9	5 (56%)	-43.71	-1.31	36/36	128	referential, EEG1, REF_EEG, SCP	122.78	122.78	116.08	116.08
VP0205	M/C	02:32:06	PM	13	2	FB+	9	9 (100%)	88.34	-0.61	FB-	9	6 (67%)	-18.85	1.76	TR+	9	8 (89%)	125.49	-6.02	TR-	9	7 (78%)	-52.82	0.52	36/36	128	referential, EEG1, REF_EEG, SCP	107.19	107.19	178.31	178.31
VP0205	M/C	02:42:35	PM	13	3	FB+	9	8 (89%)	63.41	2.01	FB-	9	3 (33%)	-16.09	1.13	TR+	9	7 (78%)	85.64	0.98	TR-	9	6 (67%)	-84.03	-3.66	36/36	128	referential, EEG1, REF_EEG, SCP	79.5	79.5	169.67	169.67
VP0205	M/C	02:53:10	PM	13	4	FB+	9	9 (100%)	70.34	0.5	FB-	9	1 (11%)	-5.97	2.75	TR+	9	7 (78%)	70.39	1.72	TR-	9	4 (44%)	10.98	-6.19	36/36	128	referential, EEG1, REF_EEG, SCP	76.31	76.31	59.41	59.41
VP0205	M/C	02:27:13	PM	14	1	FB+	9	9 (100%)	117.88	1.59	FB-	9	6 (67%)	-22.19	1.79	TR+	9	8 (89%)	128.99	-3.37	TR-	9	7 (78%)	-84.57	-4	36/36	128	referential, EEG1, REF_EEG, SCP	140.07	140.07	213.56	213.56
VP0205	M/C	02:42:08	PM	14	2	FB+	9	9 (100%)	81.83	1.32	FB-	9	9(100%)	-96.24	-0.84	TR+	9	9(100%)	125.49	-2.06	TR-	9	9(100%)	-90.66	4.36	36/36	128	referential, EEG1, REF_EEG, SCP	178.07	178.07	216.15	216.15
VP0205	M/C	02:52:32	PM	14	3	FB+	9	9 (100%)	69.07	-0.61	FB-	9	7 (78%)	-46.72	0.04	TR+	9	7 (78%)	89.42	0.56	TR-	9	6 (67%)	-55.91	11.62	36/36	128	referential, EEG1, REF_EEG, SCP	115.79	115.79	145.33	145.33
VP0205	M/C	02:19:26	PM	15	1	FB+	9	9 (100%)	95.52	2.15	FB-	9	8 (89%)	-84.04	3.31	TR+	9	9(100%)	103.39	1.65	TR-	9	9(100%)	-92.44	3.19	36/36	128	referential, EEG1, REF_EEG, SCP	179.56	179.56	195.83	195.83
VP0205	M/C	02:31:03	PM	15	2	FB+	9	8 (89%)	51.85	3.38	FB-	9	9(100%)	-112.42	2.79	TR+	9	8 (89%)	89.32	0.39	TR-	9	6 (67%)	-102.62	6.7	36/36	128	referential, EEG1, REF_EEG, SCP	164.27	164.27	191.94	191.94
VP0205	M/C	02:42:40	PM	15	3	FB+	9	5 (56%)	33.42	3.42	FB-	9	8 (89%)	-105.03	2.45	TR+	9	6 (67%)	45.76	-0.88	TR-	9	8 (89%)	-154.44	2.04	36/36	128	referential, EEG1, REF_EEG, SCP	138.45	138.45	200.2	200.2
VP0205	M/C	02:55:07	PM	15	4	FB+	9	5 (56%)	-5.23	4.35	FB-	9	9(100%)	-109.51	0.79	TR+	9	7 (78%)	42.82	5.52	TR-	9	8 (89%)	-146.5	5.33	36/36	128	referential, EEG1, REF_EEG, SCP	104.28	104.28	189.32	189.32
VP0205	M/C	02:10:27	PM	16	1	FB+	9	8 (89%)	69.28	-0.4	FB-	9	4 (44%)	40.49	-6.71	TR+	9	9(100%)	140.32	-0.34	TR-	9	6 (67%)	-57.92	-10.67	36/36	128	referential, EEG1, REF_EEG, SCP	28.79	28.79	198.24	198.24
VP0205	M/C	02:21:26	PM	16	2	FB+	9	8 (89%)	95.81	-3.17	FB-	9	3 (33%)	19.55	1.65	TR+	9	5 (56%)	53.84	-5.04	TR-	9	1 (11%)	10.13	0.16	36/36	128	referential, EEG1, REF_EEG, SCP	76.26	76.26	43.71	43.71
VP0205	M/C	02:31:41	PM	16	3	FB+	9	8 (89%)	72.63	0.1	FB-	9	2 (22%)	20.48	-0.28	TR+	9	5 (56%)	53.06	-3.83	TR-	9	2 (22%)	5.86	-0.08	36/36	128	referential, EEG1, REF_EEG, SCP	52.15	52.15	47.2	47.2
VP0205	M/C	02:22:25	PM	17	1	FB+	9	9 (100%)	112.52	-3.4	FB-	9	5 (56%)	-35.97	-2.82	TR+	9	8 (89%)	116.54	3.62	TR-	9	7 (78%)	-37.57	1.84	36/36	128	referential, EEG1, REF_EEG, SCP	148.49	148.49	154.11	154.11
VP0205	M/C	02:35:15	PM	17	2	FB+	9	7 (78%)	59.26	2.57	FB-	9	5 (56%)	-11.29	3.14	TR+	9	8 (89%)	75.39	2.17	TR-	9	6 (67%)	-61.13	4.67	36/36	128	referential, EEG1, REF_EEG, SCP	70.55	70.55	136.52	136.52
VP0205	M/C	02:47:37	PM	17	3	FB+	9	8 (89%)	60.2	3.06	FB-	9	8 (89%)	-69.76	1.9	TR+	9	8 (89%)	82.7	0.67	TR-	9	9(100%)	-101.45	2.54	36/36	128	referential, EEG1, REF_EEG, SCP	129.96	129.96	184.15	184.15
VP0205	M/C	02:32:16	PM	18	1	FB+	9	9 (100%)	125.47	0.94	FB-	9	6 (67%)	-61.8	-1.97	TR+	9	9(100%)	152.78	4.53	TR-	9	2 (22%)	22.24	-4.9	36/36	128	referential, EEG1, REF_EEG, SCP	187.27	187.27	130.54	130.54
VP0205	M/C	02:45:51	PM	18	2	FB+	9	8 (89%)	127.58	-7.55	FB-	9	2 (22%)	38.59	-9.34	TR+	9	8 (89%)	74.39	-0.5	TR-	9	0 (0%)	70.59	1.34	36/36	128	referential, EEG1, REF_EEG, SCP	88.99	88.99	3.8	3.8
VP0205	M/C	02:55:54	PM	18	3	FB+	9	9 (100%)	89.77	2.27	FB-	9	6 (67%)	-84.06	-0.18	TR+	9	8 (89%)	121.54	7.5	TR-	9	9(100%)	-120.37	1.2	36/36	128	referential, EEG1, REF_EEG, SCP	173.83	173.83	241.91	241.91
VP0205	M/C	02:21:49	PM	19	1	FB+	9	9 (100%)	69.44	0.41	FB-	9	7 (78%)	-70.79	1.9	TR+	9	9(100%)	105.69	0.1	TR-	9	5 (56%)	-41.03	1.8	36/36	128	referential, EEG1, REF_EEG, SCP	140.23	140.23	146.72	146.72
VP0205	M/C	02:35:51	PM	19	2	FB+	9	7 (78%)	43.16	0.77	FB-	9	5 (56%)	-31.54	2.3	TR+	9	6 (67%)	44.15	1.01	TR-	9	5 (56%)	-29.81	3.94	36/36	128	referential, EEG1, REF_EEG, SCP	74.7	74.7	73.96	73.96
VP0205	M/C	02:48:18	PM	19	3	FB+	9	5 (56%)	25.84	1.28	FB-	9	2 (22%)	6.82	0.81	TR+	9	9(100%)	32.64	0.95	TR-	9	1 (11%)	18.07	4.45	36/36	128	referential, EEG1, REF_EEG, SCP	19.02	19.02	14.57	14.57
VP0205	M/C	02:21:27	PM	20	1	FB+	9	5 (56%)	52.98	2.34	FB-	9	8 (89%)	-73.39	2.1	TR+	9	4 (44%)	26.52	5.01	TR-	9	6 (67%)	-44.05	-2.86	36/36	128	referential, EEG1, REF_EEG, SCP	126.37	126.37	70.57	70.57
VP0205	M/C	02:31:53	PM	20	2	FB+	9	5 (56%)	11.95	0.02	FB-	9	4 (44%)	-4.34	4.6	TR+	9	1 (11%)	-34.28	0.44	TR-	9	7 (78%)	-53.21	2.53	36/36	128	referential, EEG1, REF_EEG, SCP	16.29	16.29	18.93	18.93
VP0205	M/C	02:44:30	PM	20	3	FB+	9	4 (44%)	27.66	1.55	FB-	9	6 (67%)	-36.98	1.63	TR+	9	4 (44%)	17.15	-2.01	TR-	9	8 (89%)	-46.3	3.99	36/36	128	referential, EEG1, REF_EEG, SCP	64.64	64.64	63.45	63.45
VP0205	M/C	02:18:59	PM	21	1	FB+	9	7 (78%)	46.87	3.33	FB-	9	8 (89%)	-59.3	1.94	TR+	9	2 (22%)	21.73	4.23	TR-	9	9(100%)	-75.36	3.62	36/36	128	referential, EEG1, REF_EEG, SCP	106.17	106.17	97.09	97.09
VP0205	M/C	02:29:21	PM	21	2	FB+	9	3 (33%)	-2.25	8.59	FB-	9	5 (56%)	-22.2	2.56	TR+	9	3 (33%)	-26.69	3.9	TR-	9	6 (67%)	-43.23	3.11	36/36	128	referential, EEG1, REF_EEG, SCP	19.95	19.95	16.54	16.54
VP0205	M/C	02:38:51	PM	21	3	FB+	9	3 (33%)	22.01	7.64	FB-	9	8 (89%)	-52.24	5.09	TR+	9	3 (33%)	-17.15	7.1	TR-	9	5 (56%)	-9.08	6.13	36/36	128	referential, EEG1, REF_EEG, SCP	74.25	74.25	-8.07	8.07
VP0205	M/C	02:49:00	PM	21	4	FB+	9	3 (33%)	5.06	7.94	FB-	9	3 (33%)	-6.4	3.78	TR+	9	1 (11%)	20.26	4.74	TR-	9	3 (33%)	-22.51	3.05	36/36	128	referential, EEG1, REF_EEG, SCP	11.46	11.46	42.77	42.77
VP0205	M/C	02:29:06	PM	22	1	FB+	9	9 (100%)	63.57	0.63	FB-	9	7 (78%)	-41.8	1.81	TR+	9	5 (56%)	27.45	-0.34	TR-	9	6 (67%)	-38.77	1.6	36/36	128	referential, EEG1, REF_EEG, SCP	105.37	105.37	66.22	66.22
VP0205	M/C	02:39:30	PM	22	2	FB+	9	9 (100%)	63.68	-0.22	FB-	9	8 (89%)	-68.76	0.53	TR+	9	8 (89%)	87.32	2.66	TR-	9	5 (56%)	-45.86	3.91	36/36	128	referential, EEG1, REF_EEG, SCP	132.44	132.44	133.18	133.18
VP0205	M/C	02:49:29	PM	22	3	FB+	9	8 (89%)	47.64	1.14	FB-	9	5 (56%)	-28.49	4.2	TR+	9	5 (56%)	52.51	-0.99	TR-	9	8 (89%)	-68.44	1.91	36/36	128	referential, EEG1, REF_EEG, SCP	76.13	76.13	120.95	120.95
VP0205	M/C	02:59:01	PM	22	4	FB+	9	9 (100%)	66.36	1.51	FB-	9	6 (67%)	-49.98	3.16	TR+	9	7 (78%)	83.06	-2.75	TR-	9	7 (78%)	-43.88	3.54	36/36	128	referential, EEG1, REF_EEG, SCP	116.34	116.34	126.94	126.94
VP0205	M/C	02:18:29	PM	23	1	FB+	9	8 (89%)	67.52	3.44	FB-	9	3 (33%)	-35.11	-2.68	TR+	9	7 (78%)	56.87	1.82	TR-	9	4 (44%)	-6.84	2.88	36/36	128	referential, EEG1, REF_EEG, SCP	102.63	102.63	63.71	63.71
VP0205	M/C	02:29:15	PM	23	2	FB+	9	4 (44%)	-6.28	5.65	FB-	9	2 (22%)	-0.64	0.15	TR+	9	3 (33%)	21.89	4.2	TR-	9	2 (22%)	4.93	3.79	36/36	128	referential, EEG1, REF_EEG, SCP	-5.64	5.64	16.96	16.96
VP0205	M/C	02:39:07	PM	23	3	FB+	9	5 (56%)	31.41	-0.21	FB-	9	2 (22%)	26.06	2.49	TR+	9	3 (33%)	10.1	-4.71	TR-	9	1 (11%)	5.81	-1.52	36/36	128	referential, EEG1, REF_EEG, SCP	5.35	5.35	4.29	4.29
VP0205	M/C	02:50:19	PM	23	4	FB+	9	7 (78%)	61.33	3.25	FB-	9	6 (67%)	-38.65	-2.21	TR+	9	4 (44%)	44.27	6.75	TR-	9	4 (44%)	-13.87	1.34	36/36	128	referential, EEG1, REF_EEG, SCP	99.98	99.98	58.14	58.14
VP0205	M/C	02:10:22	PM	24	1	FB+	9	8 (89%)	68.35	0.52	FB-	9	2 (22%)	-2.8	4.03	TR+	9	6 (67%)	60.72	0.57	TR-	9	0 (0%)	28.25	2.51	36/36	128	referential, EEG1, REF_EEG, SCP	71.15	71.15	32.47	32.47
VP0205	M/C	02:19:19	PM	24	2	FB+	9	9 (100%)	81.76	0.56	FB-	9	3 (33%)	-16.07	2.53	TR+	9	7 (78%)	56.14	-3.31	TR-	9	5 (56%)	-39.41	-0.97	36/36	128	referential, EEG1, REF_EEG, SCP	97.83	97.83	95.55	95.55
VP0205	M/C	02:28:40	PM	24	3	FB+	9	8 (89%)	63.63	2.73	FB-	9	5 (56%)	-39.69	-0.77	TR+	9	7 (78%)	70.3	0.97	TR-	9	9(100%)	-78.45	-1.27	36/36	128	referential, EEG1, REF_EEG, SCP	103.32	103.32	148.75	148.75
VP0205	M/C	02:38:21	PM	24	4	FB+	9	3 (33%)	21.53	1.43	FB-	9	4 (44%)	-29.13	1.06	TR+	9	3 (33%)	19.92	-2.68	TR-	9	4 (44%)	-42	0.01	36/36	128	referential, EEG1, REF_EEG, SCP	50.66	50.66	61.92	61.92
VP0205	M/C	02:12:50	PM	25	1	FB+	9	6 (67%)	112.72	-6.2	FB-	9	6 (67%)	-69.54	4.42	TR+	9	8 (89%)	105.88	-3.27	TR-	9	7 (78%)	-100.58	-0.75	36/36	128	referential, EEG1, REF_EEG, SCP	182.26	182.26	206.46	206.46
VP0205	M/C	02:22:29	PM	25	2	FB+	9	7 (78%)	36.67	1.97	FB-	9	1 (11%)	20.99	2.4	TR+	9	4 (44%)	19.69	3.31	TR-	9	2 (22%)	37.77	2.81	36/36	128	referential, EEG1, REF_EEG, SCP	15.68	15.68	-18.08	18.08
VP0205	M/C	02:32:57	PM	25	3	FB+	9	2 (22%)	-13.45	-1.65	FB-	9	2 (22%)	21.9	-0.39	TR+	9	3 (33%)	-15.94	0.65	TR-	9	0 (0%)	14.86	1.17	36/36	128	referential, EEG1, REF_EEG, SCP	-35.35	35.35	-30.8	30.8
VP0205	M/C	02:42:03	PM	25	4	FB+	9	6 (67%)	24.49	-2.48	FB-	9	3 (33%)	5.79	2.8	TR+	9	5 (56%)	68.16	8.6	TR-	9	5 (56%)	-27.47	1.37	36/36	128	referential, EEG1, REF_EEG, SCP	18.7	18.7	95.63	95.63
VP0205	M/C	03:45:48	PM	26	1	FB+	18	6 (33%)	-4.53	1.65	FB-	18	11 (61%)	-40.51	2.08	TR+			0	0	TR-			0	0	36/36	128	referential, EEG1, REF_EEG, SCP	35.98	35.98	0	0
VP0205	M/C	03:55:53	PM	26	2	FB+	9	8 (89%)	52.64	1.66	FB-	9	9(100%)	-79.22	2.56	TR+	9	7 (78%)	57.14	-1.18	TR-	9	9(100%)	-64.23	2.57	36/36	128	referential, EEG1, REF_EEG, SCP	131.86	131.86	121.37	121.37
VP0205	M/C	04:08:48	PM	26	3	FB+	9	6 (67%)	34.98	3.65	FB-	9	8 (89%)	-69.98	1.71	TR+	9	6 (67%)	45.66	0.67	TR-	9	9(100%)	-77.07	2.16	36/36	128	referential, EEG1, REF_EEG, SCP	104.96	104.96	122.73	122.73
VP0205	M/C	04:21:31	PM	26	4	FB+	9	9 (100%)	75.55	5.57	FB-	9	9(100%)	-74.34	2.47	TR+	9	8 (89%)	63.52	2.21	TR-	9	9(100%)	-77.59	0.82	36/36	128	referential, EEG1, REF_EEG, SCP	149.89	149.89	141.11	141.11
VP0205	M/C	04:31:38	PM	27	1	FB+	9	9 (100%)	83.73	1.34	FB-	9	9(100%)	-110.4	-7.15	TR+	9	9(100%)	181.51	0.34	TR-	9	8 (89%)	-97.76	-0.49	36/36	128	referential, EEG1, REF_EEG, SCP	194.13	194.13	279.27	279.27
VP0205	M/C	04:41:15	PM	27	2	FB+	9	9 (100%)	99.8	-1.12	FB-	9	8 (89%)	-101	-0.81	TR+	9	9(100%)	134.49	-0.99	TR-	9	8 (89%)	-81.94	-1.38	36/36	128	referential, EEG1, REF_EEG, SCP	200.8	200.8	216.43	216.43
VP0205	M/C	04:51:29	PM	27	3	FB+	9	9 (100%)	78.01	1.58	FB-	9	9(100%)	-129.5	0.86	TR+	9	9(100%)	119.96	-2.08	TR-	9	9(100%)	-127.3	0.78	36/36	128	referential, EEG1, REF_EEG, SCP	207.51	207.51	247.26	247.26
VP0205	M/C	05:01:53	PM	27	4	FB+	9	9 (100%)	80.61	0.55	FB-	9	9(100%)	-137.97	1.19	TR+	9	9(100%)	131.83	0.82	TR-	9	9(100%)	-122.23	1.08	36/36	128	referential, EEG1, REF_EEG, SCP	218.58	218.58	254.06	254.06
VP0209	Unaware	05:25:33	PM	1	1	FB+	18	2(11%)	-28.17	0.4	FB-	18	2 (11%)	4.86	0.57	TR+			0	0	TR-			0	0	36/36	128	referential, EEG1, REF_EEG, SCP	-33.03	33.03	0	0
VP0209	Unaware	05:33:28	PM	1	2	FB+	18	2(11%)	-34.33	-1.63	FB-	18	14(78%)	-40.58	0.64	TR+			0	0	TR-			0	0	36/36	128	referential, EEG1, REF_EEG, SCP	6.25	6.25	0	0
VP0209	Unaware	05:47:01	PM	1	3	FB+	18	4 (22%)	6.16	-0.36	FB-	18	5 (28%)	24	-2.39	TR+			0	0	TR-			0	0	36/36	128	referential, EEG1, REF_EEG, SCP	-17.84	17.84	0	0
VP0209	Unaware	05:57:14	PM	1	4	FB+	18	5 (28%)	-11.77	2.98	FB-	18	10(56%)	-25.39	4.07	TR+			0	0	TR-			0	0	36/36	128	referential, EEG1, REF_EEG, SCP	13.62	13.62	0	0
VP0209	Unaware	05:28:09	PM	2	1	FB+	15	10(67%)	74.18	2.72	FB-	14	3 (21%)	47.92	1.99	TR+	4	3 (75%)	28.82	0.26	TR-	3	0 (0%)	80.47	10.36	36/36	128	referential, EEG1, REF_EEG, SCP	26.26	26.26	-51.65	51.65
VP0209	Unaware	05:38:02	PM	2	2	FB+	15	12(80%)	55.62	1.31	FB-	14	13 (93%)	-74.57	1.17	TR+	4	4(100%)	83.8	7.97	TR-	3	3(100%)	-145.87	4.61	36/36	128	referential, EEG1, REF_EEG, SCP	130.19	130.19	229.67	229.67
VP0209	Unaware	05:49:38	PM	2	3	FB+	15	10(67%)	31.84	0.45	FB-	14	11 (79%)	-54.3	0.8	TR+	4	3 (75%)	60.94	8.04	TR-	3	3(100%)	-94.64	-3.34	36/36	128	referential, EEG1, REF_EEG, SCP	86.14	86.14	155.58	155.58
VP0209	Unaware	06:02:21	PM	2	4	FB+	15	7 (47%)	-2.33	4.13	FB-	14	7 (50%)	-20.59	2.55	TR+	4	3 (75%)	32.62	2.33	TR-	3	2 (67%)	-30.65	9.01	36/36	128	referential, EEG1, REF_EEG, SCP	18.26	18.26	63.27	63.27
VP0209	Unaware	05:17:51	PM	3	1	FB+	15	4 (27%)	-1.23	1.56	FB-	14	6 (43%)	-1.93	2.24	TR+	4	1 (25%)	-7.99	9.47	TR-	3	1 (33%)	8.08	24.82	36/36	128	referential, EEG1, REF_EEG, SCP	0.7	0.7	-16.07	16.07
VP0209	Unaware	05:27:10	PM	3	2	FB+	15	5 (33%)	-1.88	3.28	FB-	14	7 (50%)	-13.7	4.25	TR+	4	1 (25%)	-56.79	20.62	TR-	3	2 (67%)	-34.51	14.44	36/36	128	referential, EEG1, REF_EEG, SCP	11.82	11.82	-22.28	22.28
VP0209	Unaware	05:36:04	PM	3	3	FB+	15	4 (27%)	2.42	3.78	FB-	14	6 (43%)	-22	2.32	TR+	4	2 (50%)	37.45	5.19	TR-	3	0 (0%)	54.82	11.5	36/36	128	referential, EEG1, REF_EEG, SCP	24.42	24.42	-17.37	17.37
VP0209	Unaware	05:45:35	PM	3	4	FB+	15	3 (20%)	-33.06	2.99	FB-	14	6 (43%)	0.42	2.14	TR+	4	0 (0%)	-29.29	12.72	TR-	3	2 (67%)	-14.66	8.87	36/36	128	referential, EEG1, REF_EEG, SCP	-33.48	33.48	-14.63	14.63
VP0209	Unaware	05:47:25	PM	4	1	FB+	15	5 (33%)	13.15	1.58	FB-	14	7 (50%)	-1.41	0.04	TR+	4	1 (25%)	7.05	-13.25	TR-	3	0 (0%)	37	22.91	36/36	128	referential, EEG1, REF_EEG, SCP	14.56	14.56	-29.95	29.95
VP0209	Unaware	05:57:18	PM	4	2	FB+	15	9 (60%)	90.81	4.2	FB-	14	3 (21%)	27.08	-0.66	TR+	4	3 (75%)	36.92	23.75	TR-	3	1 (33%)	6.07	7.44	36/36	128	referential, EEG1, REF_EEG, SCP	63.73	63.73	30.85	30.85
VP0209	Unaware	06:07:26	PM	4	3	FB+	15	4 (27%)	-11.67	3.86	FB-	14	7 (50%)	19.32	-0.83	TR+	4	1 (25%)	-11.01	12.62	TR-	3	0 (0%)	39.4	2.82	36/36	128	referential, EEG1, REF_EEG, SCP	-30.99	30.99	-50.41	50.41
VP0209	Unaware	05:28:02	PM	5	1	FB+	15	10(67%)	42.18	1.68	FB-	14	0 (0%)	81.22	2.66	TR+	4	4(100%)	89.18	7.88	TR-	3	0 (0%)	66.76	12.04	36/36	128	referential, EEG1, REF_EEG, SCP	-39.04	39.04	22.42	22.42
VP0209	Unaware	05:38:49	PM	5	2	FB+	15	7 (47%)	16.69	3.77	FB-	14	7 (50%)	-6.34	3.28	TR+	4	2 (50%)	2.79	5.35	TR-	3	1 (33%)	-3.54	13.45	36/36	128	referential, EEG1, REF_EEG, SCP	23.03	23.03	6.33	6.33
VP0209	Unaware	05:48:08	PM	5	3	FB+	15	8 (53%)	3.28	4.51	FB-	14	3 (21%)	15.63	3.43	TR+	4	0 (0%)	-33.77	14.21	TR-	3	0 (0%)	-0.83	8.43	36/36	128	referential, EEG1, REF_EEG, SCP	-12.35	12.35	-32.94	32.94
VP0209	Unaware	05:57:49	PM	5	4	FB+	15	9 (60%)	24.93	1.92	FB-	14	6 (43%)	19.25	-1.06	TR+	4	1 (25%)	17.8	10.32	TR-	3	3(100%)	-65.73	18.1	36/36	128	referential, EEG1, REF_EEG, SCP	5.68	5.68	83.53	83.53
VP0209	Unaware	05:23:14	PM	6	1	FB+	15	10(67%)	33.31	0.44	FB-	14	4 (29%)	9.92	1.61	TR+	4	1 (25%)	-16.26	1.12	TR-	3	0 (0%)	33.85	16.96	36/36	128	referential, EEG1, REF_EEG, SCP	23.39	23.39	-50.11	50.11
VP0209	Unaware	05:33:24	PM	6	2	FB+	11	3 (27%)	-2.64	1.59	FB-	11	3 (27%)	12.32	1.72	TR+	7	3 (43%)	13.42	5.13	TR-	7	2 (29%)	0.17	1.15	36/36	128	referential, EEG1, REF_EEG, SCP	-14.96	14.96	13.25	13.25
VP0209	Unaware	05:42:45	PM	6	3	FB+	11	6 (55%)	11.68	-0.25	FB-	11	2 (18%)	18.35	0.23	TR+	7	3 (43%)	8.86	0.32	TR-	7	2 (29%)	1.44	2.44	36/36	128	referential, EEG1, REF_EEG, SCP	-6.67	6.67	7.42	7.42
VP0209	Unaware	05:51:33	PM	6	4	FB+	11	3 (27%)	-8.45	-1	FB-	11	4 (36%)	-13.56	3.52	TR+	7	3 (43%)	23.32	3.67	TR-	7	2 (29%)	-4.59	2.63	36/36	128	referential, EEG1, REF_EEG, SCP	5.11	5.11	27.91	27.91
VP0209	Unaware	05:33:34	PM	7	1	FB+	11	9 (82%)	25.88	1.62	FB-	11	0 (0%)	35.98	1.7	TR+	7	4 (57%)	24.33	11.08	TR-	7	3 (43%)	1.41	3.22	36/36	128	referential, EEG1, REF_EEG, SCP	-10.1	10.1	22.92	22.92
VP0209	Unaware	05:44:31	PM	7	2	FB+	11	4 (36%)	30.05	0.65	FB-	11	4 (36%)	-0.32	0.48	TR+	7	5(71%)	31.15	4.25	TR-	7	2 (29%)	0.32	-0.6	36/36	128	referential, EEG1, REF_EEG, SCP	30.37	30.37	30.83	30.83
VP0209	Unaware	05:54:19	PM	7	3	FB+	11	4 (36%)	3.31	3.09	FB-	11	2 (18%)	24.77	-0.2	TR+	7	6 (86%)	48.57	0.86	TR-	7	2 (29%)	5.41	1.47	36/36	128	referential, EEG1, REF_EEG, SCP	-21.46	21.46	43.16	43.16
VP0209	Unaware	06:03:11	PM	7	4	FB+	11	6 (55%)	21.34	4.43	FB-	11	3 (27%)	-1.49	1.5	TR+	7	2 (29%)	0.2	6.49	TR-	7	4 (57%)	-31.49	4.54	36/36	128	referential, EEG1, REF_EEG, SCP	22.83	22.83	31.69	31.69
VP0209	Unaware	05:24:45	PM	8	1	FB+	11	5 (45%)	-8.57	3.55	FB-	11	1 (9%)	37.47	2.09	TR+	7	7(100%)	60.26	1.96	TR-	7	0 (0%)	66.34	3.06	36/36	128	referential, EEG1, REF_EEG, SCP	-46.04	46.04	-6.08	6.08
VP0209	Unaware	05:34:56	PM	8	2	FB+	11	5 (45%)	20.26	1.12	FB-	11	4 (36%)	-1.18	2.78	TR+	7	1 (14%)	-31.03	3.81	TR-	7	3 (43%)	-2.44	-3.39	36/36	128	referential, EEG1, REF_EEG, SCP	21.44	21.44	-28.59	28.59
VP0209	Unaware	05:42:40	PM	8	3	FB+	11	7 (64%)	64.34	-0.54	FB-	11	2 (18%)	85.14	1.91	TR+	7	3 (43%)	35.7	2.22	TR-	7	3 (43%)	26.3	-6.23	36/36	128	referential, EEG1, REF_EEG, SCP	-20.8	20.8	9.4	9.4
VP0209	Unaware	05:52:51	PM	8	4	FB+	11	4 (36%)	35.37	6.43	FB-	11	4 (36%)	14.41	2.6	TR+	7	2 (29%)	-54.87	10.14	TR-	7	2 (29%)	12.08	5.59	36/36	128	referential, EEG1, REF_EEG, SCP	20.96	20.96	-66.95	66.95
VP0209	Unaware	05:37:52	PM	9	1	FB+	11	9 (82%)	51.97	3.2	FB-	11	5 (45%)	21.15	5.53	TR+	7	3 (43%)	37.33	6.81	TR-	7	4 (57%)	-36.88	7.75	36/36	128	referential, EEG1, REF_EEG, SCP	30.82	30.82	74.21	74.21
VP0209	Unaware	05:48:16	PM	9	2	FB+	11	5 (45%)	20.7	1.06	FB-	11	4 (36%)	1.23	0.3	TR+	7	1 (14%)	-11.36	2.7	TR-	7	2 (29%)	12.84	6.12	36/36	128	referential, EEG1, REF_EEG, SCP	19.47	19.47	-24.2	24.2
VP0209	Unaware	06:00:51	PM	9	3	FB+	11	6 (55%)	35.31	2.82	FB-	11	1 (9%)	12.58	-0.04	TR+	7	4 (57%)	44.59	1.58	TR-	7	1 (14%)	6.52	5.14	36/36	128	referential, EEG1, REF_EEG, SCP	22.73	22.73	38.07	38.07
VP0209	Unaware	06:11:48	PM	9	4	FB+	11	5 (45%)	11.71	-1.83	FB-	11	1 (9%)	77.46	-7.23	TR+	7	4 (57%)	6.16	0.54	TR-	7	1 (14%)	95.75	-25.1	36/36	128	referential, EEG1, REF_EEG, SCP	-65.75	65.75	-89.59	89.59
VP0209	Unaware	05:38:46	PM	10	1	FB+	11	7 (64%)	46.3	3.22	FB-	11	3 (27%)	15.34	4.85	TR+	7	2 (29%)	5.17	3.07	TR-	7	2 (29%)	-12.7	5.26	36/36	128	referential, EEG1, REF_EEG, SCP	30.96	30.96	17.87	17.87
VP0209	Unaware	05:47:02	PM	10	2	FB+	11	7 (64%)	45.26	-0.5	FB-	11	3 (27%)	58.44	-2.34	TR+	7	3 (43%)	58.27	1.53	TR-	7	2 (29%)	24.51	4.44	36/36	128	referential, EEG1, REF_EEG, SCP	-13.18	13.18	33.76	33.76
VP0209	Unaware	05:57:22	PM	10	3	FB+	11	9 (82%)	65.22	2.84	FB-	11	4 (36%)	2.61	2.72	TR+	7	4 (57%)	30.5	4.09	TR-	7	3 (43%)	-16.51	3.73	36/36	128	referential, EEG1, REF_EEG, SCP	62.61	62.61	47.01	47.01
VP0209	Unaware	06:06:09	PM	10	4	FB+	11	3 (27%)	-13.85	2	FB-	11	6 (55%)	-7.76	2.9	TR+	7	4 (57%)	14.12	7.45	TR-	7	3 (43%)	-15.97	7.77	36/36	128	referential, EEG1, REF_EEG, SCP	-6.09	6.09	30.09	30.09
VP0209	Unaware	05:17:47	PM	11	1	FB+	9	7 (78%)	53.17	6.32	FB-	9	3 (33%)	27.82	2.08	TR+	9	3 (33%)	-1.98	8.38	TR-	9	3 (33%)	23.5	5.13	36/36	128	referential, EEG1, REF_EEG, SCP	25.35	25.35	-25.48	25.48
VP0209	Unaware	05:28:55	PM	11	2	FB+	9	1 (11%)	-20.16	1.35	FB-	9	3 (33%)	1.88	6.54	TR+	9	2 (22%)	24.41	0.99	TR-	9	4 (44%)	-27.73	3.78	36/36	128	referential, EEG1, REF_EEG, SCP	-22.04	22.04	52.14	52.14
VP0209	Unaware	05:38:20	PM	11	3	FB+	9	1 (11%)	-17.36	2.4	FB-	9	7 (78%)	-31.99	0.78	TR+	9	5 (56%)	12.8	4.52	TR-	9	6 (67%)	-29.97	1.48	36/36	128	referential, EEG1, REF_EEG, SCP	14.63	14.63	42.77	42.77
VP0209	Unaware	05:48:31	PM	11	4	FB+	9	5 (56%)	-24.77	1.64	FB-	9	4 (44%)	2.12	0.49	TR+	9	3 (33%)	-26.53	4.03	TR-	9	2 (22%)	5.8	1.34	36/36	128	referential, EEG1, REF_EEG, SCP	-26.89	26.89	-32.33	32.33
VP0209	Unaware	05:25:03	PM	12	1	FB+	9	1 (11%)	-71.27	5.19	FB-	9	6 (67%)	-21.97	4.15	TR+	9	0 (0%)	-82.73	1.26	TR-	9	7 (78%)	-75.6	3.2	36/36	128	referential, EEG1, REF_EEG, SCP	-49.3	49.3	-7.13	7.13
VP0209	Unaware	05:35:23	PM	12	2	FB+	9	4 (44%)	-50.61	-1.79	FB-	9	7 (78%)	-39.77	0.66	TR+	9	4 (44%)	3.34	-0.83	TR-	9	7 (78%)	-49.51	12.59	36/36	128	referential, EEG1, REF_EEG, SCP	-10.84	10.84	52.85	52.85
VP0209	Unaware	05:46:22	PM	12	3	FB+	9	2 (22%)	-29.47	4.02	FB-	9	4 (44%)	28.24	5.57	TR+	9	4 (44%)	-3.8	6.65	TR-	9	7 (78%)	-67.52	3.34	36/36	128	referential, EEG1, REF_EEG, SCP	-57.71	57.71	63.72	63.72
VP0209	Unaware	05:55:46	PM	12	4	FB+	9	7 (78%)	92.85	10.26	FB-	9	4 (44%)	-0.75	8.36	TR+	9	6 (67%)	20.93	-0.22	TR-	9	5 (56%)	-13.5	14.97	36/36	128	referential, EEG1, REF_EEG, SCP	93.6	93.6	34.43	34.43
VP0209	Unaware	05:27:38	PM	13	1	FB+	9	2 (22%)	-15.19	2.46	FB-	9	4 (44%)	12.53	0.15	TR+	9	3 (33%)	-30.45	4.72	TR-	9	2 (22%)	45.16	1.47	36/36	128	referential, EEG1, REF_EEG, SCP	-27.72	27.72	-75.61	75.61
VP0209	Unaware	05:36:06	PM	13	2	FB+	9	6 (67%)	13.08	-3.33	FB-	9	3 (33%)	22.45	-3.02	TR+	9	3 (33%)	-26.34	5.61	TR-	9	0 (0%)	101.18	1.11	36/36	128	referential, EEG1, REF_EEG, SCP	-9.37	9.37	-127.52	127.52
VP0209	Unaware	05:26:22	PM	14	1	FB+	9	3 (33%)	11.63	1.84	FB-	9	1 (11%)	59.66	2.05	TR+	9	5 (56%)	41.06	0.79	TR-	9	2 (22%)	23.33	-3.41	36/36	128	referential, EEG1, REF_EEG, SCP	-48.03	48.03	17.73	17.73
VP0209	Unaware	05:36:34	PM	14	2	FB+	9	4 (44%)	46.47	-2.67	FB-	9	2 (22%)	21.79	1.34	TR+	9	7 (78%)	30.78	0.91	TR-	9	1 (11%)	21.51	0.35	36/36	128	referential, EEG1, REF_EEG, SCP	24.68	24.68	9.27	9.27
VP0209	Unaware	05:46:20	PM	14	3	FB+	9	4 (44%)	4.27	4.31	FB-	9	2 (22%)	-0.66	3.52	TR+	9	4 (44%)	38.62	0.27	TR-	9	2 (22%)	-1.52	0.42	36/36	128	referential, EEG1, REF_EEG, SCP	4.93	4.93	40.14	40.14
VP0209	Unaware	05:55:34	PM	14	4	FB+	9	6 (67%)	92.85	11.73	FB-	9	1 (11%)	12.93	0.69	TR+	9	6 (67%)	41	3.61	TR-	9	2 (22%)	80.12	-10.86	36/36	128	referential, EEG1, REF_EEG, SCP	79.92	79.92	-39.12	39.12
VP0209	Unaware	05:28:20	PM	15	1	FB+	9	4 (44%)	-19.83	5.39	FB-	9	4 (44%)	1.92	3.77	TR+	9	3 (33%)	-9.03	6.45	TR-	9	2 (22%)	36.86	4.27	36/36	128	referential, EEG1, REF_EEG, SCP	-21.75	21.75	-45.89	45.89
VP0209	Unaware	05:36:37	PM	15	2	FB+	9	8 (89%)	53.79	-1.15	FB-	9	0 (0%)	80.32	3.75	TR+	9	7 (78%)	76.77	6.1	TR-	9	0 (0%)	124.8	7.16	36/36	128	referential, EEG1, REF_EEG, SCP	-26.53	26.53	-48.03	48.03
VP0209	Unaware	05:15:23	PM	16	1	FB+	9	5 (56%)	22.37	0.13	FB-	9	1 (11%)	32.01	0.87	TR+	9	4 (44%)	17.95	3.04	TR-	9	1 (11%)	9.33	1.03	36/36	128	referential, EEG1, REF_EEG, SCP	-9.64	9.64	8.62	8.62
VP0209	Unaware	05:27:20	PM	16	2	FB+	9	5 (56%)	27.62	-0.17	FB-	9	3 (33%)	-25.73	-7.5	TR+	9	2 (22%)	-5.52	0.42	TR-	9	2 (22%)	10.87	-15.62	36/36	128	referential, EEG1, REF_EEG, SCP	53.35	53.35	-16.39	16.39
VP0209	Unaware	05:37:32	PM	16	3	FB+	9	4 (44%)	35.83	-7.52	FB-	9	1 (11%)	37.01	1.82	TR+	9	6 (67%)	21.08	1.26	TR-	9	0 (0%)	27.09	-0.76	36/36	128	referential, EEG1, REF_EEG, SCP	-1.18	1.18	-6.01	6.01
VP0209	Unaware	05:47:44	PM	16	4	FB+	9	9 (100%)	47.57	-4.91	FB-	9	4 (44%)	21.18	-1.96	TR+	9	4 (44%)	12.9	-1.5	TR-	9	3 (33%)	24.35	-1.81	36/36	128	referential, EEG1, REF_EEG, SCP	26.39	26.39	-11.45	11.45
VP0209	Unaware	05:19:21	PM	17	1	FB+	9	2 (22%)	-17.33	2.28	FB-	9	4 (44%)	41.22	-1.88	TR+	9	2 (22%)	-59.14	5.87	TR-	9	5 (56%)	-9.19	1.26	36/36	128	referential, EEG1, REF_EEG, SCP	-58.55	58.55	-49.95	49.95
VP0209	Unaware	05:30:29	PM	17	2	FB+	9	2 (22%)	-15.21	-3.02	FB-	9	6 (67%)	-30.93	2.34	TR+	9	0 (0%)	-33.14	5.11	TR-	9	7 (78%)	-24.94	2.21	36/36	128	referential, EEG1, REF_EEG, SCP	15.72	15.72	-8.2	8.2
VP0209	Unaware	05:41:43	PM	17	3	FB+	9	2 (22%)	-1.43	4.2	FB-	9	4 (44%)	-26.95	4.46	TR+	9	2 (22%)	12.98	1.57	TR-	9	4 (44%)	-9.88	3.4	36/36	128	referential, EEG1, REF_EEG, SCP	25.52	25.52	22.86	22.86
VP0209	Unaware	05:52:30	PM	17	4	FB+	9	2 (22%)	-3.17	3.93	FB-	9	3 (33%)	9.22	2.38	TR+	9	2 (22%)	-12.99	1.17	TR-	9	4 (44%)	-26.19	6.93	36/36	128	referential, EEG1, REF_EEG, SCP	-12.39	12.39	13.2	13.2
VP0209	Unaware	05:23:27	PM	18	1	FB+	9	9 (100%)	59	1.03	FB-	9	3 (33%)	-21.4	-0.61	TR+	9	4 (44%)	19.51	-1.25	TR-	9	5 (56%)	-19.45	0.07	36/36	128	referential, EEG1, REF_EEG, SCP	80.4	80.4	38.96	38.96
VP0209	Unaware	05:33:26	PM	18	2	FB+	9	7 (78%)	47.04	-0.41	FB-	9	2 (22%)	7.41	-1.86	TR+	9	6 (67%)	10.91	-6.14	TR-	9	3 (33%)	22.74	2.94	36/36	128	referential, EEG1, REF_EEG, SCP	39.63	39.63	-11.83	11.83
VP0209	Unaware	05:42:51	PM	18	3	FB+	9	6 (67%)	38.5	3.26	FB-	9	3 (33%)	6.24	1.71	TR+	9	6 (67%)	31.84	2.14	TR-	9	2 (22%)	40.79	-2.87	36/36	128	referential, EEG1, REF_EEG, SCP	32.26	32.26	-8.95	8.95
VP0209	Unaware	05:52:10	PM	18	4	FB+	9	6 (67%)	10.69	-1.63	FB-	9	1 (11%)	61.79	9.59	TR+	9	3 (33%)	-12.71	0.83	TR-	9	6 (67%)	-50.27	5.62	36/36	128	referential, EEG1, REF_EEG, SCP	-51.1	51.1	37.56	37.56
VP0209	Unaware	05:11:48	PM	19	1	FB+	9	8 (89%)	73.28	4.66	FB-	9	1 (11%)	15.94	2.65	TR+	9	7 (78%)	38.82	-0.02	TR-	9	0 (0%)	7.35	0.94	36/36	128	referential, EEG1, REF_EEG, SCP	57.34	57.34	31.47	31.47
VP0209	Unaware	05:23:02	PM	19	2	FB+	9	5 (56%)	55.78	2.49	FB-	9	1 (11%)	10.95	2.77	TR+	9	5 (56%)	26.84	-0.14	TR-	9	2 (22%)	22.35	4.25	36/36	128	referential, EEG1, REF_EEG, SCP	44.83	44.83	4.49	4.49
VP0209	Unaware	05:34:02	PM	19	3	FB+	9	3 (33%)	-5.53	7.92	FB-	9	3 (33%)	49.71	-1.64	TR+	9	4 (44%)	42.7	-1.59	TR-	9	6 (67%)	-54.32	5.71	36/36	128	referential, EEG1, REF_EEG, SCP	-55.24	55.24	97.02	97.02
VP0209	Unaware	05:44:04	PM	19	4	FB+	9	4 (44%)	28.19	2.08	FB-	9	2 (22%)	37.71	0.12	TR+	9	2 (22%)	27.48	1.83	TR-	9	3 (33%)	16.98	1.21	36/36	128	referential, EEG1, REF_EEG, SCP	-9.52	9.52	10.5	10.5
VP0209	Unaware	04:41:50	PM	20	1	FB+	9	9 (100%)	70.18	2.52	FB-	9	7 (78%)	-10.82	1.72	TR+	9	4 (44%)	14.12	1.49	TR-	9	6 (67%)	-21.22	4.52	36/36	128	referential, EEG1, REF_EEG, SCP	81	81	35.34	35.34
VP0209	Unaware	04:50:54	PM	20	2	FB+	9	6 (67%)	48.56	1.33	FB-	9	4 (44%)	10.44	5.11	TR+	9	5 (56%)	17.71	1.66	TR-	9	4 (44%)	-12.78	4.3	36/36	128	referential, EEG1, REF_EEG, SCP	38.12	38.12	30.49	30.49
VP0209	Unaware	05:00:06	PM	20	3	FB+	9	4 (44%)	7.43	4	FB-	9	5 (56%)	-36.54	3.03	TR+	9	3 (33%)	2.6	0.47	TR-	9	3 (33%)	5.85	-0.96	36/36	128	referential, EEG1, REF_EEG, SCP	43.97	43.97	-3.25	3.25
VP0209	Unaware	05:09:15	PM	20	4	FB+	9	4 (44%)	24.65	2.07	FB-	9	6 (67%)	-28.3	1.13	TR+	9	4 (44%)	34.57	3.96	TR-	9	4 (44%)	3.95	3.55	36/36	128	referential, EEG1, REF_EEG, SCP	52.95	52.95	30.62	30.62
VP0209	Unaware	04:22:44	PM	21	1	FB+	9	5 (56%)	39.13	-5.41	FB-	9	3 (33%)	2.16	1.2	TR+	9	5 (56%)	5.84	3.98	TR-	9	4 (44%)	11.43	1.47	36/36	128	referential, EEG1, REF_EEG, SCP	36.97	36.97	-5.59	5.59
VP0209	Unaware	04:31:28	PM	21	2	FB+	9	6 (67%)	28.69	3.46	FB-	9	1 (11%)	48.05	2.2	TR+	9	5 (56%)	6.49	1.78	TR-	9	1 (11%)	27.67	1.32	36/36	128	referential, EEG1, REF_EEG, SCP	-19.36	19.36	-21.18	21.18
VP0209	Unaware	04:40:54	PM	21	3	FB+	9	5 (56%)	34.09	6.27	FB-	9	5 (56%)	-8.87	5.21	TR+	9	5 (56%)	3.57	0.91	TR-	9	5 (56%)	-3.6	1.65	36/36	128	referential, EEG1, REF_EEG, SCP	42.96	42.96	7.17	7.17
VP0209	Unaware	04:50:52	PM	21	4	FB+	9	6 (67%)	26.64	0.94	FB-	9	6 (67%)	-35.71	3.1	TR+	9	2 (22%)	-19.12	1.35	TR-	9	4 (44%)	-11.63	6.24	36/36	128	referential, EEG1, REF_EEG, SCP	62.35	62.35	-7.49	7.49
VP0209	Unaware	03:57:10	PM	22	1	FB+	9	7 (78%)	41.59	1.19	FB-	9	1 (11%)	38.73	-1.57	TR+	9	7 (78%)	52.51	-3.14	TR-	9	2 (22%)	37.25	3.24	36/36	128	referential, EEG1, REF_EEG, SCP	2.86	2.86	15.26	15.26
VP0209	Unaware	04:07:39	PM	22	2	FB+	9	5 (56%)	27.03	4.53	FB-	9	4 (44%)	-7.83	6.67	TR+	9	5 (56%)	16.37	4.03	TR-	9	0 (0%)	34.49	2.46	36/36	128	referential, EEG1, REF_EEG, SCP	34.86	34.86	-18.12	18.12
VP0209	Unaware	04:16:55	PM	22	3	FB+	9	5 (56%)	19.69	6.72	FB-	9	1 (11%)	33.23	3.62	TR+	9	3 (33%)	41.49	-7.92	TR-	9	3 (33%)	4.8	3.58	36/36	128	referential, EEG1, REF_EEG, SCP	-13.54	13.54	36.69	36.69
VP0209	Unaware	04:27:08	PM	22	4	FB+	9	4 (44%)	46.93	-1.8	FB-	9	2 (22%)	18.42	0.69	TR+	9	5 (56%)	-4.65	-13.6	TR-	9	1 (11%)	30.51	0.7	36/36	128	referential, EEG1, REF_EEG, SCP	28.51	28.51	-35.16	35.16
VP0209	Unaware	03:54:35	PM	23	1	FB+	9	8 (89%)	65.63	4.18	FB-	9	2 (22%)	14.51	7.96	TR+	9	6 (67%)	39.52	0.06	TR-	9	2 (22%)	32.72	0.22	36/36	128	referential, EEG1, REF_EEG, SCP	51.12	51.12	6.8	6.8
VP0209	Unaware	04:04:09	PM	23	2	FB+	9	6 (67%)	9.3	0.44	FB-	9	0 (0%)	52.61	1.72	TR+	9	6 (67%)	9.26	0.3	TR-	9	3 (33%)	11.33	0.42	36/36	128	referential, EEG1, REF_EEG, SCP	-43.31	43.31	-2.07	2.07
VP0209	Unaware	04:13:31	PM	23	3	FB+	9	3 (33%)	7.38	0.77	FB-	9	4 (44%)	49.67	80'9 L-	TR+	9	7 (78%)	18.15	1.79	TR-	9	2 (22%)	9.97	-0.38	36/36	128	referential, EEG1, REF_EEG, SCP	-42.29	42.29	8.18	8.18
VP0209	Unaware	04:21:55	PM	23	4	FB+	9	6 (67%)	36	2.41	FB-	9	5 (56%)	0.37	0.66	TR+	9	2 (22%)	8.57	-1.74	TR-	9	5 (56%)	-9.69	1.28	36/36	128	referential, EEG1, REF_EEG, SCP	35.63	35.63	18.26	18.26
VP0209	Unaware	04:38:19	PM	24	1	FB+	9	4 (44%)	17.49	0.65	FB-	9	1 (11%)	43.57	2.4	TR+	9	7 (78%)	43.03	1.99	TR-	9	1 (11%)	30.37	1.37	36/36	128	referential, EEG1, REF_EEG, SCP	-26.08	26.08	12.66	12.66
VP0209	Unaware	04:47:22	PM	24	2	FB+	9	7 (78%)	44.69	0.45	FB-	9	4 (44%)	-6.55	3.5	TR+	9	5 (56%)	13.15	4.19	TR-	9	1 (11%)	7.35	2.03	36/36	128	referential, EEG1, REF_EEG, SCP	51.24	51.24	5.8	5.8
VP0209	Unaware	04:57:25	PM	24	3	FB+	9	6 (67%)	29.97	3.01	FB-	9	7 (78%)	-47.31	-0.35	TR+	9	7 (78%)	42.73	3.46	TR-	9	3 (33%)	0.88	6.29	36/36	128	referential, EEG1, REF_EEG, SCP	77.28	77.28	41.85	41.85
VP0209	Unaware	05:07:12	PM	24	4	FB+	9	6 (67%)	26.78	-1.1	FB-	9	8 (89%)	-58.74	0.56	TR+	9	9(100%)	57.11	3.45	TR-	9	7 (78%)	-64.01	1.79	36/36	128	referential, EEG1, REF_EEG, SCP	85.52	85.52	121.12	121.12
VP0209	Unaware	04:34:49	PM	25	1	FB+	9	4 (44%)	12.47	3.78	FB-	9	1 (11%)	14.1	4.25	TR+	9	3 (33%)	5.68	-1.06	TR-	9	1 (11%)	43.11	3.88	36/36	128	referential, EEG1, REF_EEG, SCP	-1.63	1.63	-37.43	37.43
VP0209	Unaware	04:44:41	PM	25	2	FB+	9	6 (67%)	19.3	3.93	FB-	9	1 (11%)	8.79	2.92	TR+	9	2 (22%)	14.76	1.55	TR-	9	3 (33%)	44.77	1.24	36/36	128	referential, EEG1, REF_EEG, SCP	10.51	10.51	-30.01	30.01
VP0209	Unaware	04:54:52	PM	25	3	FB+	9	4 (44%)	60.54	6.2	FB-	9	2 (22%)	9.59	7.09	TR+	9	5 (56%)	54.19	5.74	TR-	9	1 (11%)	48.42	-0.48	36/36	128	referential, EEG1, REF_EEG, SCP	50.95	50.95	5.77	5.77
VP0209	Unaware	05:05:28	PM	25	4	FB+	9	4 (44%)	31.2	3.49	FB-	9	2 (22%)	19.28	0.67	TR+	9	6 (67%)	22.12	3.22	TR-	9	1 (11%)	46.68	0.52	36/36	128	referential, EEG1, REF_EEG, SCP	11.92	11.92	-24.56	24.56
VP0209	Unaware	04:30:08	PM	26	1	FB+	9	7 (78%)	33.77	1.81	FB-	9	2 (22%)	11.7	2.07	TR+	9	1 (11%)	-40.15	0.53	TR-	9	4 (44%)	-19.38	-0.47	36/36	256	referential, EEG1, REF_EEG, SCP	22.07	22.07	-20.77	20.77
VP0209	Unaware	04:39:52	PM	26	2	FB+	9	7 (78%)	38.53	2.82	FB-	9	3 (33%)	24.11	1.91	TR+	9	1 (11%)	2.79	-0.56	TR-	9	3 (33%)	5.7	4.6	36/36	256	referential, EEG1, REF_EEG, SCP	14.42	14.42	-2.91	2.91
VP0209	Unaware	04:55:56	PM	26	3	FB+	9	2 (22%)	-7.16	0.24	FB-	9	1 (11%)	34.27	1.22	TR+	9	2 (22%)	-39.86	0.03	TR-	9	2 (22%)	18.76	-0.12	36/36	256	referential, EEG1, REF_EEG, SCP	-41.43	41.43	-58.62	58.62
VP0209	Unaware	05:11:35	PM	26	4	FB+	9	7 (78%)	83.14	-9.92	FB-	9	6 (67%)	-24.57	2.24	TR+	9	6 (67%)	41.51	0.13	TR-	9	3 (33%)	-13.02	2.17	36/36	256	referential, EEG1, REF_EEG, SCP	107.71	107.71	54.53	54.53
VP0210	State of Mind	05:11:04	PM	1	1	FB+	18	9 (50%)	29.52	1.19	FB-	18	1 (6%)	29.33	1.56	TR+			0	0	TR-			0	0	36/36	128	referential, EEG1, REF_EEG, SCP	0.19	0.19	0	0
VP0210	State of Mind	05:21:17	PM	1	2	FB+	15	9 (60%)	23.88	2.35	FB-	14	0 (0%)	29.6	1.75	TR+	4	1 (25%)	14.41	-0.16	TR-	3	0 (0%)	-0.51	4.84	36/36	128	referential, EEG1, REF_EEG, SCP	-5.72	5.72	14.92	14.92
VP0210	State of Mind	05:29:29	PM	1	3	FB+	15	10(67%)	29.95	-0.73	FB-	14	2 (14%)	0.02	1.11	TR+	4	2 (50%)	-30.71	-2.96	TR-	3	1 (33%)	-69.3	43.07	36/36	128	referential, EEG1, REF_EEG, SCP	29.93	29.93	38.59	38.59
VP0210	State of Mind	05:40:09	PM	1	4	FB+	15	4 (27%)	4.81	1.89	FB-	14	3 (21%)	-3.43	2.91	TR+	4	1 (25%)	-9.07	3.46	TR-	3	1 (33%)	-35.12	5.35	36/36	128	referential, EEG1, REF_EEG, SCP	8.24	8.24	26.05	26.05
VP0210	State of Mind	05:10:08	PM	2	1	FB+	15	4 (27%)	-4.96	2.06	FB-	15	6 (40%)	-7.97	1.71	TR+	3	0 (0%)	-21.97	-0.38	TR-	3	1 (33%)	-0.98	7.19	36/36	128	referential, EEG1, REF_EEG, SCP	3.01	3.01	-20.99	20.99
VP0210	State of Mind	05:20:47	PM	2	2	FB+	15	9 (60%)	23.8	3.41	FB-	14	3 (21%)	30.39	3.84	TR+	4	1 (25%)	-11.43	6.86	TR-	3	2 (67%)	-6.02	6.08	36/36	128	referential, EEG1, REF_EEG, SCP	-6.59	6.59	-5.41	5.41
VP0210	State of Mind	05:35:47	PM	2	3	FB+	15	3 (20%)	-8.88	3.04	FB-	14	5 (36%)	-6.87	3.61	TR+	4	1 (25%)	-45.56	2.87	TR-	3	0 (0%)	-8.84	11.11	36/36	128	referential, EEG1, REF_EEG, SCP	-2.01	2.01	-36.72	36.72
VP0210	State of Mind	05:19:55	PM	3	1	FB+	15	5 (33%)	3.72	1.66	FB-	14	6 (43%)	-23.24	1.79	TR+	4	1 (25%)	-8.34	5.61	TR-	3	3(100%)	-70.15	-0.84	36/36	128	referential, EEG1, REF_EEG, SCP	26.96	26.96	61.81	61.81
VP0210	State of Mind	05:29:15	PM	3	2	FB+	15	3 (20%)	-9.61	1.21	FB-	14	3 (21%)	-2.92	-0.01	TR+	4	2 (50%)	1.97	4.31	TR-	3	1 (33%)	7.4	13.85	36/36	128	referential, EEG1, REF_EEG, SCP	-6.69	6.69	-5.43	5.43
VP0210	State of Mind	05:38:30	PM	3	3	FB+	15	4 (27%)	-9.79	1.32	FB-	14	8 (57%)	-8.46	2.74	TR+	4	3 (75%)	7.44	-4.51	TR-	3	1 (33%)	-22.45	-0.39	36/36	128	referential, EEG1, REF_EEG, SCP	-1.33	1.33	29.89	29.89
VP0210	State of Mind	05:49:31	PM	3	4	FB+	15	6 (40%)	8.05	2.99	FB-	14	4 (29%)	-6.04	0.9	TR+	4	0 (0%)	-47.47	3.28	TR-	3	1 (33%)	-53.74	-0.96	36/36	128	referential, EEG1, REF_EEG, SCP	14.09	14.09	6.27	6.27
VP0210	State of Mind	05:00:41	PM	4	1	FB+	15	0 (0%)	-99.82	1.39	FB-	14	13 (93%)	-100.17	1.17	TR+	4	0 (0%)	-78.12	7.53	TR-	3	2 (67%)	-64.1	-1.95	36/36	128	referential, EEG1, REF_EEG, SCP	0.35	0.35	-14.02	14.02
VP0210	State of Mind	05:11:25	PM	4	2	FB+	15	2(13%)	-40.11	2.41	FB-	14	6 (43%)	-29.75	0.52	TR+	4	1 (25%)	3.27	19.81	TR-	3	2 (67%)	-14.69	40.58	36/36	128	referential, EEG1, REF_EEG, SCP	-10.36	10.36	17.96	17.96
VP0210	State of Mind	05:21:05	PM	4	3	FB+	15	4 (27%)	-19.18	-1.97	FB-	14	4 (29%)	11.04	2.35	TR+	4	0 (0%)	8.3	18.8	TR-	3	1 (33%)	57.06	14.27	36/36	128	referential, EEG1, REF_EEG, SCP	-30.22	30.22	-48.76	48.76
VP0210	State of Mind	05:33:35	PM	4	4	FB+	15	3 (20%)	-31.9	-0.77	FB-	14	6 (43%)	9.26	1.94	TR+	4	1 (25%)	11.72	6.52	TR-	3	1 (33%)	-25.21	-2.33	36/36	128	referential, EEG1, REF_EEG, SCP	-41.16	41.16	36.93	36.93
VP0210	State of Mind	05:03:29	PM	5	1	FB+	15	1 (7%)	-48.24	0.2	FB-	14	8 (57%)	-26.18	0.65	TR+	4	0 (0%)	-39.12	3.49	TR-	3	2 (67%)	-41.82	-7.78	36/36	128	referential, EEG1, REF_EEG, SCP	-22.06	22.06	2.7	2.7
VP0210	State of Mind	05:12:36	PM	5	2	FB+	15	1 (7%)	-18.19	0.75	FB-	14	3 (21%)	-2.24	2.59	TR+	4	0 (0%)	-26.45	0.51	TR-	3	1 (33%)	-19.96	6.06	36/36	128	referential, EEG1, REF_EEG, SCP	-15.95	15.95	-6.49	6.49
VP0210	State of Mind	05:21:27	PM	5	3	FB+	15	6 (40%)	-5.18	0.44	FB-	14	5 (36%)	-22.44	-0.48	TR+	4	3 (75%)	29.52	8.81	TR-	3	1 (33%)	-19.65	-9.9	36/36	128	referential, EEG1, REF_EEG, SCP	17.26	17.26	49.17	49.17
VP0210	State of Mind	05:30:24	PM	5	4	FB+	15	5 (33%)	0.52	1.15	FB-	14	3 (21%)	15.97	1.64	TR+	4	1 (25%)	5.68	1.21	TR-	3	0 (0%)	31.63	2.75	36/36	128	referential, EEG1, REF_EEG, SCP	-15.45	15.45	-25.95	25.95
VP0210	State of Mind	05:20:49	PM	6	1	FB+	18	6 (33%)	7.79	0.5	FB-	18	3 (17%)	-4.7	0.95	TR+			0	0	TR-			0	0	36/36	128	referential, EEG1, REF_EEG, SCP	12.49	12.49	0	0
VP0210	State of Mind	05:30:54	PM	6	2	FB+	15	5 (33%)	1.08	1.09	FB-	14	5 (36%)	-3.12	1.85	TR+	4	0 (0%)	38.99	7.95	TR-	3	0 (0%)	55.75	6.32	36/36	128	referential, EEG1, REF_EEG, SCP	4.2	4.2	-16.76	16.76
VP0210	State of Mind	05:40:58	PM	6	3	FB+	11	6 (55%)	18.34	1.35	FB-	11	2 (18%)	52.22	-2.63	TR+	7	2 (29%)	8.08	-0.61	TR-	7	2 (29%)	-13.28	6.73	36/36	128	referential, EEG1, REF_EEG, SCP	-33.88	33.88	21.36	21.36
VP0210	State of Mind	05:49:56	PM	6	4	FB+	11	3 (27%)	7.57	3.2	FB-	11	1 (9%)	15.31	1.95	TR+	7	2 (29%)	-3.53	4.3	TR-	7	1 (14%)	26.37	4.83	36/36	128	referential, EEG1, REF_EEG, SCP	-7.74	7.74	-29.9	29.9
VP0210	State of Mind	05:04:51	PM	7	1	FB+	11	3 (27%)	-37.2	4.49	FB-	11	8 (73%)	-54.09	-0.06	TR+	7	0 (0%)	-44.56	2.39	TR-	7	6 (86%)	-37.47	3.5	36/36	128	referential, EEG1, REF_EEG, SCP	16.89	16.89	-7.09	7.09
VP0210	State of Mind	05:14:44	PM	7	2	FB+	11	2(18%)	-1.17	2.53	FB-	11	6 (55%)	-6.56	1.71	TR+	7	2 (29%)	2.98	1.82	TR-	7	3 (43%)	5.32	1.76	36/36	128	referential, EEG1, REF_EEG, SCP	5.39	5.39	-2.34	2.34
VP0210	State of Mind	05:24:32	PM	7	3	FB+	11	4 (36%)	10.32	3.88	FB-	11	2 (18%)	51.26	7.87	TR+	7	2 (29%)	2.84	8.01	TR-	7	0 (0%)	16.3	0.64	36/36	128	referential, EEG1, REF_EEG, SCP	-40.94	40.94	-13.46	13.46
VP0210	State of Mind	05:33:52	PM	7	4	FB+	11	6 (55%)	70.18	-4.42	FB-	11	2 (18%)	77.47	2.91	TR+	7	3 (43%)	32.06	16.28	TR-	7	2 (29%)	11.76	2.81	36/36	128	referential, EEG1, REF_EEG, SCP	-7.29	7.29	20.3	20.3
VP0210	State of Mind	05:27:17	PM	8	1	FB+	11	6 (55%)	27.73	-0.74	FB-	11	3 (27%)	11.99	3.44	TR+	7	4 (57%)	15.4	3.01	TR-	7	0 (0%)	21.69	0.59	36/36	128	referential, EEG1, REF_EEG, SCP	15.74	15.74	-6.29	6.29
VP0210	State of Mind	05:35:54	PM	8	2	FB+	11	3 (27%)	-6.79	1	FB-	11	2 (18%)	21.58	3.92	TR+	7	3 (43%)	-11.26	4.05	TR-	7	1 (14%)	24.5	2.73	36/36	128	referential, EEG1, REF_EEG, SCP	-28.37	28.37	-35.76	35.76
VP0210	State of Mind	05:44:08	PM	8	3	FB+	11	3 (27%)	13.03	4.55	FB-	11	2 (18%)	18.13	3.77	TR+	7	1 (14%)	10.37	2.7	TR-	7	1 (14%)	42.81	3.51	36/36	128	referential, EEG1, REF_EEG, SCP	-5.1	5.1	-32.44	32.44
VP0210	State of Mind	05:52:45	PM	8	4	FB+	11	4 (36%)	5.34	2.34	FB-	11	3 (27%)	18.38	3.25	TR+	7	1 (14%)	7.2	0.62	TR-	7	1 (14%)	14.73	1.4	36/36	128	referential, EEG1, REF_EEG, SCP	-13.04	13.04	-7.53	7.53
VP0210	State of Mind	05:06:56	PM	9	1	FB+	11	0 (0%)	-61.81	6.5	FB-	11	8 (73%)	-42.79	3.92	TR+	7	0 (0%)	-53.34	5.94	TR-	7	5(71%)	-48.55	2.23	36/36	128	referential, EEG1, REF_EEG, SCP	-19.02	19.02	-4.79	4.79
VP0210	State of Mind	05:16:34	PM	9	2	FB+	11	2(18%)	-21.49	6.29	FB-	11	3 (27%)	-0.66	1.41	TR+	7	0 (0%)	-22.61	2.16	TR-	7	3 (43%)	-29.52	3.12	36/36	128	referential, EEG1, REF_EEG, SCP	-20.83	20.83	6.91	6.91
VP0210	State of Mind	05:26:19	PM	9	3	FB+	11	1 (9%)	-8.58	1.14	FB-	11	1 (9%)	5.46	3.77	TR+	7	1 (14%)	-3.88	3.23	TR-	7	1 (14%)	-1.77	1.82	36/36	128	referential, EEG1, REF_EEG, SCP	-14.04	14.04	-2.11	2.11
VP0210	State of Mind	05:35:18	PM	9	4	FB+	11	6 (55%)	22.79	1.62	FB-	11	2 (18%)	-1.18	4.42	TR+	7	1 (14%)	0.73	-0.33	TR-	7	4 (57%)	-40.8	13.32	36/36	128	referential, EEG1, REF_EEG, SCP	23.97	23.97	41.53	41.53
VP0210	State of Mind	05:30:25	PM	10	1	FB+	11	5 (45%)	14.68	2.1	FB-	11	5 (45%)	24	5.17	TR+	7	3 (43%)	13.99	3.11	TR-	7	4 (57%)	-66.14	4.84	36/36	128	referential, EEG1, REF_EEG, SCP	-9.32	9.32	80.13	80.13
VP0210	State of Mind	05:40:59	PM	10	2	FB+	11	5 (45%)	13.01	5	FB-	11	7 (64%)	-56.31	1.38	TR+	7	6 (86%)	62.62	-1.36	TR-	7	3 (43%)	-19.74	2.13	36/36	128	referential, EEG1, REF_EEG, SCP	69.32	69.32	82.36	82.36
VP0210	State of Mind	05:50:58	PM	10	3	FB+	11	5 (45%)	38.17	0.5	FB-	11	5 (45%)	5.19	0.33	TR+	7	1 (14%)	14.55	0.84	TR-	7	3 (43%)	-38.04	2.33	36/36	128	referential, EEG1, REF_EEG, SCP	32.98	32.98	52.59	52.59
VP0210	State of Mind	06:01:11	PM	10	4	FB+	11	5 (45%)	0.35	1.62	FB-	11	3 (27%)	15.38	-0.96	TR+	7	3 (43%)	7.18	-0.83	TR-	7	3 (43%)	6.13	-0.13	36/36	128	referential, EEG1, REF_EEG, SCP	-15.03	15.03	1.05	1.05
VP0210	State of Mind	05:19:21	PM	11	1	FB+	9	4 (44%)	16.83	-0.63	FB-	9	2 (22%)	20.06	2.91	TR+	9	2 (22%)	13.13	3.6	TR-	9	1 (11%)	17.4	-0.22	36/36	128	referential, EEG1, REF_EEG, SCP	-3.23	3.23	-4.27	4.27
VP0210	State of Mind	05:28:41	PM	11	2	FB+	9	4 (44%)	27.94	1.97	FB-	9	1 (11%)	30.47	3.12	TR+	9	7 (78%)	17.09	0.71	TR-	9	3 (33%)	8.81	1.96	36/36	128	referential, EEG1, REF_EEG, SCP	-2.53	2.53	8.28	8.28
VP0210	State of Mind	05:37:19	PM	11	3	FB+	9	5 (56%)	20.27	3.34	FB-	9	2 (22%)	1.69	5.67	TR+	9	5 (56%)	18.21	3.55	TR-	9	4 (44%)	-20.9	3.1	36/36	128	referential, EEG1, REF_EEG, SCP	18.58	18.58	39.11	39.11
VP0210	State of Mind	05:47:26	PM	11	4	FB+	9	4 (44%)	-7.1	1.57	FB-	9	2 (22%)	-1.21	1.62	TR+	9	3 (33%)	-0.69	2.85	TR-	9	3 (33%)	2.26	5.26	36/36	128	referential, EEG1, REF_EEG, SCP	-5.89	5.89	-2.95	2.95
VP0210	State of Mind	05:01:01	PM	12	1	FB+	9	5 (56%)	13.68	-4.62	FB-	9	1 (11%)	8.45	-3.72	TR+	9	2 (22%)	-43.15	-3.47	TR-	9	5 (56%)	39.84	0.48	36/36	128	referential, EEG1, REF_EEG, SCP	5.23	5.23	-82.99	82.99
VP0210	State of Mind	05:12:22	PM	12	2	FB+	9	1 (11%)	14.99	-0.28	FB-	9	4 (44%)	-6.65	-2.81	TR+	9	5 (56%)	-1.5	-0.11	TR-	9	6 (67%)	-32.67	0.24	36/36	128	referential, EEG1, REF_EEG, SCP	21.64	21.64	31.17	31.17
VP0210	State of Mind	05:24:57	PM	12	3	FB+	9	4 (44%)	17.28	0.29	FB-	9	0 (0%)	40.57	-0.75	TR+	9	3 (33%)	10.43	-0.08	TR-	9	2 (22%)	8.41	0.75	36/36	128	referential, EEG1, REF_EEG, SCP	-23.29	23.29	2.02	2.02
VP0210	State of Mind	05:34:28	PM	12	4	FB+	9	6 (67%)	75.48	-5.2	FB-	9	1 (11%)	33.48	-0.59	TR+	9	7 (78%)	77.38	-4.4	TR-	9	3 (33%)	-17.75	-0.1	36/36	128	referential, EEG1, REF_EEG, SCP	42	42	95.13	95.13
VP0210	State of Mind	05:09:46	PM	13	1	FB+	9	0 (0%)	-43.69	0.86	FB-	9	7 (78%)	-44.11	0.29	TR+	9	0 (0%)	-59.26	-2.95	TR-	9	6 (67%)	-42.68	-1.86	36/36	128	referential, EEG1, REF_EEG, SCP	0.42	0.42	-16.58	16.58
VP0210	State of Mind	05:18:46	PM	13	2	FB+	9	1 (11%)	-30.15	0.31	FB-	9	2 (22%)	-8.77	-1.06	TR+	9	1 (11%)	-7.68	0.87	TR-	9	2 (22%)	-7.46	0.62	36/36	128	referential, EEG1, REF_EEG, SCP	-21.38	21.38	-0.22	0.22
VP0210	State of Mind	05:27:47	PM	13	3	FB+	9	2 (22%)	-6.68	1.93	FB-	9	5 (56%)	-12.03	1.17	TR+	9	3 (33%)	-8.84	-2.01	TR-	9	3 (33%)	-2.19	-0.01	36/36	128	referential, EEG1, REF_EEG, SCP	5.35	5.35	-6.65	6.65
VP0210	State of Mind	05:38:22	PM	13	4	FB+	9	2 (22%)	-0.85	0.29	FB-	9	5 (56%)	12.21	2.06	TR+	9	4 (44%)	-9.4	3.23	TR-	9	3 (33%)	-22.24	0.79	36/36	128	referential, EEG1, REF_EEG, SCP	-13.06	13.06	12.84	12.84
VP0210	State of Mind	05:02:12	PM	14	1	FB+	9	2 (22%)	-17.26	0.34	FB-	9	1 (11%)	4.26	-0.03	TR+	9	4 (44%)	66.61	-0.87	TR-	9	4 (44%)	7.38	3.65	36/36	128	referential, EEG1, REF_EEG, SCP	-21.52	21.52	59.23	59.23
VP0210	State of Mind	05:12:18	PM	14	2	FB+	9	6 (67%)	32.53	-1.48	FB-	9	3 (33%)	12.19	0.78	TR+	9	5 (56%)	13.21	-0.66	TR-	9	3 (33%)	-8.83	1.44	36/36	128	referential, EEG1, REF_EEG, SCP	20.34	20.34	22.04	22.04
VP0210	State of Mind	05:21:20	PM	14	3	FB+	9	4 (44%)	7.76	-1.56	FB-	9	3 (33%)	-11.24	1.55	TR+	9	0 (0%)	-49.87	3.8	TR-	9	6 (67%)	-28.41	0.24	36/36	128	referential, EEG1, REF_EEG, SCP	19	19	-21.46	21.46
VP0210	State of Mind	05:30:23	PM	14	4	FB+	9	7 (78%)	59.25	-4.57	FB-	9	0 (0%)	31.3	-0.38	TR+	9	5 (56%)	-41.31	-12.17	TR-	9	0 (0%)	94.55	-1.33	36/36	128	referential, EEG1, REF_EEG, SCP	27.95	27.95	-135.86	135.86
VP0210	State of Mind	05:21:19	PM	15	1	FB+	9	0 (0%)	-129.7	3.32	FB-	9	8 (89%)	-94.18	2.11	TR+	9	0 (0%)	-72.33	1	TR-	9	9(100%)	-63.78	1.74	36/36	128	referential, EEG1, REF_EEG, SCP	-35.52	35.52	-8.55	8.55
VP0210	State of Mind	05:31:05	PM	15	2	FB+	9	0 (0%)	-71.03	2.65	FB-	9	4 (44%)	-38.59	-0.59	TR+	9	1 (11%)	-61.9	7.41	TR-	9	6 (67%)	-36.15	4.68	36/36	128	referential, EEG1, REF_EEG, SCP	-32.44	32.44	-25.75	25.75
VP0210	State of Mind	05:46:18	PM	15	3	FB+	9	2 (22%)	5.6	1.95	FB-	9	3 (33%)	-20.53	2.32	TR+	9	3 (33%)	-23.66	3.25	TR-	9	8 (89%)	-49.51	3.1	36/36	128	referential, EEG1, REF_EEG, SCP	26.13	26.13	25.85	25.85
VP0210	State of Mind	05:55:34	PM	15	4	FB+	9	2 (22%)	-12.42	3.92	FB-	9	3 (33%)	22.82	11.13	TR+	9	2 (22%)	-30.02	0.15	TR-	9	4 (44%)	16.59	8.54	36/36	128	referential, EEG1, REF_EEG, SCP	-35.24	35.24	-46.61	46.61
VP0210	State of Mind	05:28:40	PM	16	1	FB+	9	5 (56%)	17.94	1.73	FB-	9	1 (11%)	3.32	1.19	TR+	9	6 (67%)	28.83	3.83	TR-	9	1 (11%)	12.88	1.58	36/36	128	referential, EEG1, REF_EEG, SCP	14.62	14.62	15.95	15.95
VP0210	State of Mind	05:37:35	PM	16	2	FB+	9	4 (44%)	11.98	2.33	FB-	9	3 (33%)	2.66	4.27	TR+	9	2 (22%)	4.42	1.39	TR-	9	1 (11%)	11.46	1.14	36/36	128	referential, EEG1, REF_EEG, SCP	9.32	9.32	-7.04	7.04
VP0210	State of Mind	05:46:05	PM	16	3	FB+	9	3 (33%)	-3.3	3.39	FB-	9	4 (44%)	-18.61	0.8	TR+	9	4 (44%)	-18.38	3.86	TR-	9	2 (22%)	5.35	1.21	36/36	128	referential, EEG1, REF_EEG, SCP	15.31	15.31	-23.73	23.73
VP0210	State of Mind	05:55:22	PM	16	4	FB+	9	3 (33%)	-0.53	3.64	FB-	9	2 (22%)	-9.93	1.16	TR+	9	4 (44%)	1.17	2.63	TR-	9	4 (44%)	-15.4	1.11	36/36	128	referential, EEG1, REF_EEG, SCP	9.4	9.4	16.57	16.57
VP0210	State of Mind	05:14:47	PM	17	1	FB+	9	3 (33%)	-5.78	-1.16	FB-	9	3 (33%)	4.14	1.4	TR+	9	2 (22%)	-15.48	2.97	TR-	9	2 (22%)	4.89	-1.48	36/36	128	referential, EEG1, REF_EEG, SCP	-9.92	9.92	-20.37	20.37
VP0210	State of Mind	05:24:24	PM	17	2	FB+	9	2 (22%)	14.68	6.93	FB-	9	2 (22%)	1.78	-1.89	TR+	9	1 (11%)	-0.04	0.64	TR-	9	2 (22%)	-5.07	1	36/36	128	referential, EEG1, REF_EEG, SCP	12.9	12.9	5.03	5.03
VP0210	State of Mind	05:33:29	PM	17	3	FB+	9	4 (44%)	17.16	1.7	FB-	9	4 (44%)	-10.13	1.32	TR+	9	2 (22%)	-5.1	2.48	TR-	9	5 (56%)	-11.4	0.79	36/36	128	referential, EEG1, REF_EEG, SCP	27.29	27.29	6.3	6.3
VP0210	State of Mind	05:45:43	PM	17	4	FB+	9	3 (33%)	0.38	0.98	FB-	9	5 (56%)	-13.8	0.5	TR+	9	2 (22%)	8.43	-3.18	TR-	9	3 (33%)	15.36	-1.04	36/36	128	referential, EEG1, REF_EEG, SCP	14.18	14.18	-6.93	6.93
VP0210	State of Mind	05:12:00	PM	18	1	FB+	9	5 (56%)	6.02	-1.21	FB-	9	4 (44%)	-14.76	-0.53	TR+	9	2 (22%)	1.5	-0.56	TR-	9	3 (33%)	2.65	-1.73	36/36	128	referential, EEG1, REF_EEG, SCP	20.78	20.78	-1.15	1.15
VP0210	State of Mind	05:24:34	PM	18	2	FB+	9	1 (11%)	-37.54	1.26	FB-	9	7 (78%)	-38.1	3.35	TR+	9	2 (22%)	-22.9	1.81	TR-	9	5 (56%)	-12.3	0.52	36/36	128	referential, EEG1, REF_EEG, SCP	0.56	0.56	-10.6	10.6
VP0210	State of Mind	05:33:36	PM	18	3	FB+	9	5 (56%)	31.42	1.16	FB-	9	4 (44%)	-0.73	1.81	TR+	9	1 (11%)	-33.38	3.36	TR-	9	4 (44%)	26.69	3.15	36/36	128	referential, EEG1, REF_EEG, SCP	32.15	32.15	-60.07	60.07
VP0210	State of Mind	05:42:23	PM	18	4	FB+	9	3 (33%)	21.65	-1.24	FB-	9	3 (33%)	-2.1	4.46	TR+	9	2 (22%)	-100.91	16.3	TR-	9	2 (22%)	1.41	1.26	36/36	128	referential, EEG1, REF_EEG, SCP	23.75	23.75	-102.32	102.32
VP0210	State of Mind	05:21:41	PM	19	1	FB+	9	2 (22%)	-4.08	0.72	FB-	9	3 (33%)	-6.56	1.45	TR+	9	3 (33%)	7.72	3.02	TR-	9	2 (22%)	-13.38	2.02	36/36	128	referential, EEG1, REF_EEG, SCP	2.48	2.48	21.1	21.1
VP0210	State of Mind	05:31:16	PM	19	2	FB+	9	5 (56%)	-0.63	5.25	FB-	9	2 (22%)	3.29	0.59	TR+	9	1 (11%)	-27.97	3.27	TR-	9	2 (22%)	0.34	-0.59	36/36	128	referential, EEG1, REF_EEG, SCP	-3.92	3.92	-28.31	28.31
VP0210	State of Mind	05:40:14	PM	19	3	FB+	9	3 (33%)	9.13	3.17	FB-	9	4 (44%)	-11.58	2.34	TR+	9	2 (22%)	-4.52	0.32	TR-	9	2 (22%)	-0.73	1.93	36/36	128	referential, EEG1, REF_EEG, SCP	20.71	20.71	-3.79	3.79
VP0210	State of Mind	05:48:31	PM	19	4	FB+	10	3 (30%)	7.13	2.07	FB-		5 (62%)	-19.9	1.94	TR+	10	5 (50%)	15.39	1.19	TR-		4 (50%)	5.44	-0.43	36/36	128	referential, EEG1, REF_EEG, SCP	27.03	27.03	9.95	9.95
VP0210	State of Mind	05:04:03	PM	20	1	FB+	9	5 (56%)	12.79	-1.11	FB-	9	2 (22%)	5.43	-0.59	TR+	9	7 (78%)	31.55	0.83	TR-	9	1 (11%)	6.47	-0.51	36/36	128	referential, EEG1, REF_EEG, SCP	7.36	7.36	25.08	25.08
VP0210	State of Mind	05:13:04	PM	20	2	FB+	9	3 (33%)	-0.54	0.44	FB-	9	2 (22%)	-9.95	4.23	TR+	9	1 (11%)	-57.47	-1	TR-	9	2 (22%)	-19.86	-0.82	36/36	128	referential, EEG1, REF_EEG, SCP	9.41	9.41	-37.61	37.61
VP0210	State of Mind	05:22:16	PM	20	3	FB+	9	4 (44%)	26.8	2.79	FB-	9	2 (22%)	-3.25	0.33	TR+	9	1 (11%)	-8.42	-1.53	TR-	9	0 (0%)	11.2	1.36	36/36	128	referential, EEG1, REF_EEG, SCP	30.05	30.05	-19.62	19.62
VP0210	State of Mind	05:31:25	PM	20	4	FB+	9	4 (44%)	16.17	1.09	FB-	9	3 (33%)	8.28	0.16	TR+	9	4 (44%)	2.97	1.5	TR-	9	1 (11%)	25.32	-0.58	36/36	128	referential, EEG1, REF_EEG, SCP	7.89	7.89	-22.35	22.35
VP0210	State of Mind	04:27:28	PM	21	1	FB+	9	2 (22%)	-14.06	1.02	FB-	9	4 (44%)	12.05	4.57	TR+	9	1 (11%)	-26.67	1.68	TR-	9	5 (56%)	-26.21	0.5	36/36	128	referential, EEG1, REF_EEG, SCP	-26.11	26.11	-0.46	0.46
VP0210	State of Mind	04:38:12	PM	21	2	FB+	9	3 (33%)	11.31	3.98	FB-	9	6 (67%)	-32.94	3.54	TR+	9	3 (33%)	-11.71	3.82	TR-	9	1 (11%)	21.37	4.24	36/36	128	referential, EEG1, REF_EEG, SCP	44.25	44.25	-33.08	33.08
VP0210	State of Mind	04:47:23	PM	21	3	FB+	9	4 (44%)	12.35	2.11	FB-	9	3 (33%)	14.1	1.5	TR+	9	5 (56%)	21.4	4.56	TR-	9	4 (44%)	-32.47	11.81	36/36	128	referential, EEG1, REF_EEG, SCP	-1.75	1.75	53.87	53.87
VP0210	State of Mind	04:57:17	PM	21	4	FB+	9	5 (56%)	33.73	5.88	FB-	9	2 (22%)	31.54	3.84	TR+	9	1 (11%)	-30.34	2.4	TR-	9	5 (56%)	-32.91	4.6	36/36	128	referential, EEG1, REF_EEG, SCP	2.19	2.19	2.57	2.57
VP0210	State of Mind	04:17:46	PM	22	1	FB+	9	1 (11%)	-20.35	1.95	FB-	9	6 (67%)	-35.95	3.21	TR+	9	0 (0%)	-30.94	1.36	TR-	9	7 (78%)	-34.04	2.83	36/36	128	referential, EEG1, REF_EEG, SCP	15.6	15.6	3.1	3.1
VP0210	State of Mind	04:27:09	PM	22	2	FB+	9	1 (11%)	-87.69	3.06	FB-	9	8 (89%)	-55.61	-3.77	TR+	9	1 (11%)	-24.54	-0.32	TR-	9	4 (44%)	14.27	1.21	36/36	128	referential, EEG1, REF_EEG, SCP	-32.08	32.08	-38.81	38.81
VP0210	State of Mind	04:36:35	PM	22	3	FB+	9	1 (11%)	-84.23	3.2	FB-	9	3 (33%)	-20.7	6.38	TR+	9	2 (22%)	-23.04	5.78	TR-	9	7 (78%)	-46.18	4.27	36/36	128	referential, EEG1, REF_EEG, SCP	-63.53	63.53	23.14	23.14
VP0210	State of Mind	04:46:21	PM	22	4	FB+	9	4 (44%)	-8.89	4.08	FB-	9	2 (22%)	77.15	1.43	TR+	9	3 (33%)	1.47	1.23	TR-	9	4 (44%)	-22.61	9.54	36/36	128	referential, EEG1, REF_EEG, SCP	-86.04	86.04	24.08	24.08
VP0210	State of Mind	04:15:34	PM	23	1	FB+	9	7 (78%)	36.7	-0.12	FB-	9	2 (22%)	31.86	-0.75	TR+	9	6 (67%)	62.02	0.86	TR-	9	4 (44%)	-1.35	3.88	36/36	128	referential, EEG1, REF_EEG, SCP	4.84	4.84	63.37	63.37
VP0210	State of Mind	04:24:56	PM	23	2	FB+	9	3 (33%)	-16.39	1.49	FB-	9	3 (33%)	-11.71	1.44	TR+	9	5 (56%)	16.24	5.2	TR-	9	2 (22%)	-6.88	3.49	36/36	128	referential, EEG1, REF_EEG, SCP	-4.68	4.68	23.12	23.12
VP0210	State of Mind	04:33:47	PM	23	3	FB+	9	3 (33%)	6.13	1.87	FB-	9	4 (44%)	13.61	3.22	TR+	9	4 (44%)	-9.52	-0.52	TR-	9	4 (44%)	-15.44	1.36	36/36	128	referential, EEG1, REF_EEG, SCP	-7.48	7.48	5.92	5.92
VP0210	State of Mind	04:42:34	PM	23	4	FB+	9	4 (44%)	-6.28	-2.24	FB-	9	4 (44%)	21.98	-0.31	TR+	9	5 (56%)	34.85	0.63	TR-	9	4 (44%)	3.72	-3.21	36/36	128	referential, EEG1, REF_EEG, SCP	-28.26	28.26	31.13	31.13
VP0210	State of Mind	03:40:34	PM	24	1	FB+	9	3 (33%)	31.95	6.64	FB-	9	2 (22%)	29.25	0.34	TR+	9	4 (44%)	11.82	-0.79	TR-	9	2 (22%)	26.34	5.29	36/36	128	referential, EEG1, REF_EEG, SCP	2.7	2.7	-14.52	14.52
VP0210	State of Mind	03:53:08	PM	24	2	FB+	9	6 (67%)	4.15	1.1	FB-	9	1 (11%)	23.7	-1.49	TR+	9	2 (22%)	-10.81	-1.09	TR-	9	4 (44%)	12.04	-2.84	36/36	128	referential, EEG1, REF_EEG, SCP	-19.55	19.55	-22.85	22.85
VP0210	State of Mind	04:02:59	PM	24	3	FB+	9	3 (33%)	40.39	7.51	FB-	9	5 (56%)	2.32	3.65	TR+	9	4 (44%)	29.68	-3.9	TR-	9	4 (44%)	31.54	-2.31	36/36	128	referential, EEG1, REF_EEG, SCP	38.07	38.07	-1.86	1.86
VP0210	State of Mind	04:13:50	PM	24	4	FB+	9	4 (44%)	21.59	4	FB-	9	2 (22%)	14.25	0.56	TR+	9	6 (67%)	26.93	-4.02	TR-	9	4 (44%)	0.71	0.01	36/36	128	referential, EEG1, REF_EEG, SCP	7.34	7.34	26.22	26.22
VP0210	State of Mind	03:41:59	PM	25	1	FB+	9	3 (33%)	-16.34	-7.08	FB-	9	7 (78%)	-44.86	-0.68	TR+	9	4 (44%)	7.06	1.33	TR-	9	4 (44%)	-8.93	1.22	36/36	128	referential, EEG1, REF_EEG, SCP	28.52	28.52	15.99	15.99
VP0210	State of Mind	03:50:25	PM	25	2	FB+	9	5 (56%)	15.78	0.32	FB-	9	3 (33%)	5.33	2.03	TR+	9	5 (56%)	8.62	1.63	TR-	9	6 (67%)	-21.44	2.38	36/36	128	referential, EEG1, REF_EEG, SCP	10.45	10.45	30.06	30.06
VP0210	State of Mind	04:01:25	PM	25	3	FB+	9	3 (33%)	5.68	2.55	FB-	9	1 (11%)	31.48	4.68	TR+	9	2 (22%)	-24.5	2	TR-	9	3 (33%)	35.92	-5.99	36/36	128	referential, EEG1, REF_EEG, SCP	-25.8	25.8	-60.42	60.42
VP0210	State of Mind	04:09:26	PM	25	4	FB+	9	6 (67%)	23.8	5.57	FB-	9	4 (44%)	-5.7	4.03	TR+	9	3 (33%)	-17.28	3.26	TR-	9	6 (67%)	-8.75	1.83	36/36	128	referential, EEG1, REF_EEG, SCP	29.5	29.5	-8.53	8.53
VP0210	State of Mind	04:15:44	PM	26	1	FB+	9	5 (56%)	37.8	-1.61	FB-	9	0 (0%)	17.37	0.66	TR+	9	7 (78%)	53.68	-0.08	TR-	9	0 (0%)	34.12	-0.78	36/36	128	referential, EEG1, REF_EEG, SCP	20.43	20.43	19.56	19.56
VP0210	State of Mind	04:25:53	PM	26	2	FB+	9	4 (44%)	16.09	0.69	FB-	9	0 (0%)	5.79	0.84	TR+	9	4 (44%)	14.51	-0.6	TR-	9	1 (11%)	8.83	1.31	36/36	128	referential, EEG1, REF_EEG, SCP	10.3	10.3	5.68	5.68
VP0210	State of Mind	04:35:26	PM	26	3	FB+	9	3 (33%)	8.46	1.15	FB-	9	0 (0%)	10.12	1.43	TR+	9	3 (33%)	12.65	0.53	TR-	9	1 (11%)	16.62	1.15	36/36	128	referential, EEG1, REF_EEG, SCP	-1.66	1.66	-3.97	3.97
VP0210	State of Mind	04:43:38	PM	26	4	FB+	9	1 (11%)	-2.2	-0.01	FB-	9	1 (11%)	-4.42	1.21	TR+	9	0 (0%)	-18.08	-1.07	TR-	9	1 (11%)	19.1	0.55	36/36	128	referential, EEG1, REF_EEG, SCP	2.22	2.22	-37.18	37.18
VP0210	State of Mind	02:56:03	PM	27	1	FB+	9	1 (11%)	-32.89	3.03	FB-	9	5 (56%)	-33.26	1.98	TR+	9	0 (0%)	-26.98	0.17	TR-	9	5 (56%)	-27.48	1.99	36/36	128	referential, EEG1, REF_EEG, SCP	0.37	0.37	0.5	0.5
VP0210	State of Mind	03:04:18	PM	27	2	FB+	9	2 (22%)	-23.83	1.07	FB-	9	5 (56%)	-18.89	2.12	TR+	9	1 (11%)	-13.75	1.64	TR-	9	5 (56%)	-14.33	4.54	36/36	128	referential, EEG1, REF_EEG, SCP	-4.94	4.94	0.58	0.58
VP0210	State of Mind	03:12:46	PM	27	3	FB+	9	3 (33%)	-18.61	3.87	FB-	9	5 (56%)	-45.59	0.27	TR+	9	1 (11%)	-15.32	2.55	TR-	9	8 (89%)	-31.49	1.18	36/36	256	referential, EEG1, REF_EEG, SCP	26.98	26.98	16.17	16.17
VP0210	State of Mind	03:21:37	PM	27	4	FB+	9	2 (22%)	-0.57	2.46	FB-	9	5 (56%)	-21.43	1.76	TR+	9	2 (22%)	-6.48	1.2	TR-	9	4 (44%)	-26.56	2.66	36/36	256	referential, EEG1, REF_EEG, SCP	20.86	20.86	20.08	20.08
